# Supplementary material for: Multifractal scaling analyses of urban street network structure: The cases of twelve megacities in China
Source: PLoS One. 2021 Feb 18;16(2):e0246925. doi: 10.1371/journal.pone.0246925 (PMC7891711; doi:10.1371/journal.pone.0246925)
Supplement: S1 Table — This CSV file contains the box-counting numbers of urban street networks for Beijing. From the results, ‘FID_ε = k’ is the unique ID of boxes under the linear scale εk (e.g., when k = 1, there is only one box. And when k = 2, there are four boxes.). ‘Number’ represents the total length of street links falling into the corresponding box, related to Li(εk). Empty boxes are not counted. Using these results, we can calculate the multifractal parameters of urban street networks. (CSV) [file pone.0246925.s002.csv]

FID_��=1	Number	FID_��=2	Number	FID_��=3	Number	FID_��=4	Number	FID_��=5	Number	FID_��=6	Number	FID_��=7	Number	FID_��=8	Number	FID_��=9	Number	FID_��=10	Number
1	29230793	1	7995202	1	1293884	1	212188	1	43015	1	6437	1	4227	1	1304	1	598	1	220
		2	8527486	2	1521242	2	162056	2	28453	2	4619	2	2074	2	479	2	317	2	185
		3	6233172	3	1532966	3	259929	3	33225	3	10651	3	3054	3	1109	3	106	4	159
		4	6474760	4	880869	4	285224	4	29569	4	2772	4	1038	5	362	4	240	11	159
				5	1541252	5	277668	5	52361	5	9385	5	1313	6	347	5	239	28	273
				6	3638967	6	191160	6	55356	6	5584	6	577	7	748	6	418	29	120
				7	4089849	7	249067	7	79241	7	7905	8	59	8	281	10	45	30	121
				8	2024028	8	185460	8	52410	8	5213	9	4181	17	639	12	29	31	41
				9	991919	9	421226	9	66350	9	19319	10	1007	18	1288	14	431	65	160
				10	3345459	10	498426	10	63444	10	12795	11	974	22	905	15	240	69	160
				11	2798721	11	306695	11	51119	11	12514	12	1585	23	482	16	41	72	171
				12	1555589	12	669414	12	21811	12	9349	13	1748	24	481	33	319	85	173
				13	764072	13	448821	13	23340	13	22387	14	1685	25	569	35	320	86	159
				14	1131557	14	615353	14	57834	14	17477	15	960	26	101	36	329	87	277
				15	916534	15	200085	15	56713	15	9945	16	1499	28	271	43	332	125	159
				16	1203688	16	246270	16	21823	16	18084	17	5233	32	637	44	277	130	159
						17	200667	17	86119	17	14076	18	8151	33	950	63	317	134	160
						18	439162	18	54603	18	13142	19	2798	34	2988	65	318	135	191
						19	543190	19	56372	19	11759	20	957	35	3693	67	448	136	334
						20	914490	20	42890	20	16459	21	2754	36	2372	68	1264	137	282
						21	925610	21	65502	21	12342	22	3184	37	479	69	1094	138	288
						22	926635	22	86709	22	5498	23	4523	38	727	70	1418	139	522
						23	327227	23	81466	23	3713	25	1867	42	966	71	1133	140	329
						24	315343	24	72107	26	2768	26	679	43	1113	72	670	141	411
						25	298078	25	74647	27	10449	27	2683	44	479	73	239	142	180
						26	603366	26	73227	28	9350	28	2756	45	1107	74	239	143	281
						27	1034844	27	63122	29	14052	29	3276	46	1050	75	410	144	120
						28	1146463	28	55109	30	10441	30	759	50	90	83	319	145	120
						29	1292308	29	80925	31	223	31	3644	51	333	86	317	146	120
						30	945285	30	86968	32	187	32	2547	52	345	90	468	147	120
						31	802119	31	75574	33	11663	33	454	53	1242	91	240	148	120
						32	579478	32	31350	34	20297	34	1798	54	481	92	336	149	251
						33	141954	33	103838	35	9607	35	3916	55	904	101	333	166	159
						34	201943	34	134976	36	5422	36	4002	56	525	104	345	172	159
						35	730146	35	122704	37	12138	37	2430	57	1468	105	224	179	159
						36	1182063	36	80144	38	6118	38	4171	58	345	106	318	183	159
						37	1078424	37	43439	39	5883	39	4637	59	257	109	106	201	263
						38	631540	38	104946	40	10569	40	6290	60	54	113	326	202	70
						39	388686	39	164169	41	11351	41	2618	61	560	114	319	207	8
						40	260679	40	106002	42	8895	42	3159	62	892	115	197	208	65
						41	166599	41	126798	43	11783	43	43	63	814	116	148	209	97
						42	481407	42	99665	44	21710	44	527	67	87	117	257	211	159
						43	716400	43	68052	45	25483	55	21	68	139	120	54	225	85
						44	716812	44	83292	46	13894	57	933	69	1355	121	246	226	78
						45	540359	45	55463	47	3464	58	2021	70	896	122	246	227	104
						46	548381	46	38046	48	20917	59	5741	71	1105	123	458	228	56
						47	620888	47	87816	49	20573	60	102	72	1028	124	186	229	73
						48	285207	48	56761	50	18559	61	223	73	741	126	349	230	124
						49	144236	49	56435	51	17054	65	44	74	296	137	496	231	148
						50	335634	50	125978	52	18172	66	91	75	1585	138	244	233	161
						51	521248	51	165534	53	18861	67	527	77	1104	139	481	240	54
						52	297640	52	130046	54	14419	69	5974	78	1111	142	294	241	123
						53	383892	53	51043	55	7837	70	2787	79	1517	143	28	242	123
						54	285252	54	107265	56	10261	71	1955	80	1431	144	97	243	123
						55	442818	55	250891	57	4624	72	759	81	1192	145	226	244	123
						56	230811	56	148353	58	15948	73	1821	83	1042	149	510	245	125
						57	81319	57	113255	59	16697	74	2376	84	810	150	440	246	197
						58	202881	58	109103	60	21338	75	1020	117	687	153	317	251	143
						59	226495	59	222571	61	14045	76	2005	118	637	155	317	252	42
						60	86166	60	241447	62	18175	77	1581	121	223	157	317	274	162
						61	91345	61	51858	63	13528	78	2891	129	1769	158	317	277	159
						62	156019	62	54720	64	7885	79	1235	130	675	160	424	284	133
						63	356034	63	52844	65	13668	80	1519	131	853	161	240	285	28
						64	174014	64	48849	66	29545	81	2541	132	112	162	510	289	161
								65	46256	67	11239	82	3394	133	1181	165	319	297	159
								66	69884	68	14872	83	4725	134	1163	234	369	300	159
								67	123698	69	11456	84	4315	135	9	236	318	306	159
								68	121372	70	13306	85	4094	137	842	241	126	310	159
								69	52782	71	15169	86	2482	138	472	242	46	313	159
								70	139743	72	8145	87	1382	139	577	258	388	316	159
								71	250509	73	15652	88	3444	144	59	259	133	320	252
								72	149098	74	18299	89	9225	145	1121	261	95	321	120
								73	195612	75	19716	90	10616	146	1133	262	357	322	120
								74	218883	76	12048	91	9497	147	1007	266	318	323	120
								75	350745	77	19406	92	2541	150	69	268	318	324	224
								76	192681	78	9557	93	3137	151	621	270	317	329	160
								77	75753	79	17609	94	2774	153	499	289	319	467	139
								78	69481	80	20486	95	8405	154	578	291	320	468	56
								79	49913	81	16671	96	3488	155	935	292	319	471	159
								80	42182	82	12953	97	3469	156	479	299	55	513	193
								81	23216	83	20149	98	8355	157	479	300	241	516	159
								82	61310	84	17388	99	3324	158	482	301	241	518	106
								83	81469	85	10316	100	1900	159	401	302	241	519	120
								84	112628	86	9982	101	2467	160	461	303	241	520	120
								85	141014	87	6834	102	2691	161	815	304	240	521	120
								86	209652	88	17875	103	2572	162	479	305	91	522	120
								87	251827	89	8306	104	2960	163	972	306	478	523	259
								88	263060	90	30755	105	4182	164	1114	307	101	532	45
								89	253849	91	23781	106	2383	165	479	311	228	536	29
								90	257271	92	30794	107	610	166	1113	312	42	540	159
								91	235205	93	26260	108	4318	167	479	319	319	577	148
								92	148035	94	15530	109	2740	168	479	321	392	578	12
								93	98562	95	8812	110	973	169	479	322	240	581	160
								94	83441	96	5894	116	2768	170	1309	323	219	584	159
								95	111715	97	14827	117	6282	171	1113	324	1057	637	159
								96	111536	98	28079	118	4168	172	479	325	610	642	159
								97	19919	99	16950	119	3630	173	1239	326	572	645	3
								98	81727	100	11542	120	5700	174	1126	327	251	646	285
								99	100567	101	18737	121	5080	177	816	328	318	647	287
								100	126349	102	12872	122	6019	178	961	331	317	648	452
								101	234501	103	10410	123	3653	181	834	339	408	649	181
								102	239232	104	9166	124	945	182	126	340	239	650	342
								103	292416	105	13796	127	187	183	637	341	239	651	282
								104	303081	106	17755	129	3105	184	690	342	557	652	285
								105	303714	107	16433	130	1097	185	716	343	239	653	408
								106	313819	108	38513	131	6156	186	747	344	239	654	134
								107	243672	109	36452	132	5061	187	64	345	239	655	270
								108	184099	110	16051	133	3632	188	384	346	400	661	159
								109	142260	111	14654	134	2283	189	1411	347	150	678	159
								110	275556	112	19358	135	1977	190	781	348	324	684	159
								111	208869	113	33435	136	190	191	1186	356	90	691	189
								112	92426	114	11588	137	4749	192	547	361	428	692	120
								113	37611	115	17589	138	4006	193	194	362	272	693	120
								114	158822	116	18102	139	2178	194	260	363	240	694	120
								115	126314	117	19125	141	177	195	409	364	240	695	178
								116	250132	118	23700	142	2198	196	1162	365	558	719	59
								117	244921	119	12846	143	5126	197	1183	366	240	720	214
								118	316192	120	17554	144	3103	198	481	367	240	721	128
								119	299132	121	22445	145	2412	199	1076	368	285	723	159
								120	251834	122	19421	146	2377	200	793	369	505	729	106
								121	335060	123	14439	147	1994	201	634	370	319	737	163
								122	339714	124	17955	148	961	202	759	377	68	739	159
								123	276194	125	17173	149	2230	203	1620	380	248	745	97
								124	241282	126	16612	150	3307	204	966	381	408	758	136
								125	182803	127	10256	151	3578	205	1020	382	57	759	186
								126	201490	128	6388	152	9650	206	1402	389	87	763	164
								127	173008	129	14540	153	5346	207	1863	392	139	785	171
								128	105181	130	17729	154	4891	208	1480	393	386	786	163
								129	36763	131	31150	155	4803	209	690	394	229	787	122
								130	71371	132	20046	156	1561	210	736	395	171	788	122
								131	23822	133	22374	157	1852	211	865	396	244	789	281
								132	93387	134	11339	158	73	212	441	397	244	790	41
								133	175985	135	8882	159	3130	213	43	398	567	796	161
								134	254882	136	14517	160	7962	215	527	399	377	800	97
								135	351089	137	6131	161	2521	238	21	400	525	801	65
								136	323127	138	19232	162	8343	241	327	401	240	809	231
								137	325648	139	31472	163	4936	242	607	402	274	810	120
								138	318411	140	39040	164	3934	243	874	403	240	811	132
								139	172964	141	43078	165	6606	244	1147	404	56	812	149
								140	132355	142	21296	166	3580	245	1529	405	317	818	159
								141	86875	143	26123	167	3152	246	2888	406	318	822	159
								142	74622	144	17509	168	5306	247	102	409	374	825	159
								143	89749	145	30212	169	5996	257	44	410	413	828	159
								144	45536	146	19792	170	6490	262	2	411	389	831	143
								145	8330	147	17370	171	2653	265	2254	412	404	832	30
								146	25490	148	20629	172	4159	266	2088	413	359	835	24
								147	23391	149	22126	173	2069	267	883	414	523	836	142
								148	61347	150	18397	174	796	269	473	415	439	841	160
								149	71921	151	23085	175	2141	270	220	416	568	980	174
								150	227358	152	25561	176	2865	271	72	417	239	983	159
								151	301908	153	16970	177	2226	272	51	418	203	994	126
								152	205933	154	15556	179	2774	273	632	421	483	995	46
								153	241677	155	10381	180	6494	274	402	422	240	1028	230
								154	192685	156	12621	181	4340	275	357	423	467	1029	120
								155	180899	157	25939	182	6855	276	294	424	343	1030	14
								156	145320	158	18438	183	9032	279	1112	490	318	1035	160
								157	133561	159	18865	184	5463	282	777	492	318	1044	159
								158	93631	160	19053	185	2591	283	1370	497	50	1048	159
								159	64343	161	40741	186	3621	284	373	513	242	1052	159
								160	61041	162	30827	187	7019	288	562	514	564	1090	160
								161	9226	163	40190	188	3832	289	646	515	369	1093	160
								162	78282	164	43590	189	2539	290	479	516	240	1096	159
								163	129936	165	46753	190	2739	291	1116	517	240	1123	166
								164	141088	166	42238	191	936	292	1114	518	501	1133	108
								165	189953	167	35777	192	743	293	1080	519	112	1134	120
								166	233030	168	20968	193	3591	294	2212	521	241	1135	42
								167	334703	169	8668	194	3870	295	479	522	317	1149	159
								168	139882	170	9408	195	888	296	1263	524	319	1154	233
								169	206869	171	18907	196	8192	297	908	526	9	1155	120
								170	108159	172	15527	197	2086	298	1736	529	56	1156	120
								171	90232	173	53220	198	1606	299	706	545	340	1157	120
								172	174961	174	46577	199	1935	300	908	546	242	1158	84
								173	160283	175	31937	200	1319	301	675	547	446	1159	361
								174	112419	176	30434	201	1647	302	667	548	68	1160	315
								175	84991	177	46114	202	1736	303	938	549	551	1161	117
								176	40528	178	30679	203	2270	304	482	550	138	1162	307
								177	5716	179	42037	204	1671	305	2217	561	158	1163	352
								178	73375	180	19629	205	1756	306	3562	562	341	1164	220
								179	97797	181	14865	206	1752	307	2414	563	241	1165	121
								180	112583	182	12664	207	2271	308	2853	564	299	1166	130
								181	95880	183	20693	208	70	309	2911	565	239	1167	159
								182	197535	184	13953	209	3373	310	2571	566	239	1173	159
								183	114598	185	11130	210	3190	311	648	567	239	1190	159
								184	127626	186	11806	211	3843	312	708	568	239	1196	159
								185	117295	187	7385	212	2098	313	1116	569	239	1203	159
								186	108037	188	7658	213	3947	314	745	570	239	1207	159
								187	119914	189	23101	214	2299	315	345	571	240	1233	9
								188	163274	190	20339	215	2467	316	875	572	242	1234	261
								189	161473	191	11276	216	6015	317	1113	573	47	1235	79
								190	186712	192	7567	217	11456	318	1747	575	323	1241	159
								191	111117	193	15073	218	3790	319	479	577	317	1249	163
								192	48572	194	17201	219	3827	320	1575	581	172	1251	159
								193	26933	195	36820	220	3703	321	855	584	318	1271	37
								194	19239	196	49253	221	634	322	479	587	317	1272	155
								195	91644	197	55199	222	906	323	1101	595	319	1274	107
								196	89358	198	40892	223	5092	324	1850	598	317	1275	57
								197	114740	199	42128	224	4733	325	750	602	317	1297	159
								198	109204	200	22370	225	3812	326	248	604	343	1300	70
								199	73605	201	17952	226	5897	328	190	609	59	1301	89
								200	78767	202	4332	227	5951	329	1115	610	427	1302	82
								201	101653	203	18652	228	3738	330	717	611	525	1303	122
								202	114052	204	20417	229	3433	331	1576	612	119	1304	122
								203	88806	205	63102	230	3434	332	480	617	318	1305	122
								204	89943	206	64098	231	4821	333	512	621	318	1306	122
								205	123685	207	28318	232	4893	334	588	624	355	1307	122
								206	144683	208	24799	233	2202	335	620	625	16	1308	234
								207	73540	209	29021	234	4173	336	646	626	381	1311	98
								208	52593	210	24585	235	4026	338	896	627	189	1312	186
								209	46308	211	19186	236	3581	339	454	628	240	1321	159
								210	51757	212	24011	237	4506	343	916	629	64	1323	159
								211	65686	213	44670	238	466	344	480	633	320	1329	113
								212	88947	214	44995	239	2576	345	574	637	376	1330	260
								213	198946	215	53754	240	2679	346	504	638	105	1331	134
								214	98362	216	31613	241	1389	360	314	640	145	1332	120
								215	74082	217	13236	242	1009	361	1209	645	145	1333	120
								216	71187	218	11750	243	4641	362	1306	646	264	1334	270
								217	84953	219	13579	244	2039	363	993	647	264	1335	125
								218	83231	220	12456	245	790	364	742	648	396	1336	120
								219	51903	221	10891	246	4711	365	1040	649	38	1337	201
								220	54597	222	11077	247	3789	366	1116	650	318	1340	310
								221	62645	223	12401	248	3054	367	955	654	320	1341	160
								222	111804	224	15456	249	3422	368	1507	655	398	1342	120
								223	51542	225	11125	250	4411	369	813	656	104	1343	289
								224	53136	226	13035	251	3561	370	639	658	317	1344	120
								225	9095	227	25998	252	3763	371	366	659	68	1345	120
								226	49436	228	13908	253	1313	372	1808	660	691	1346	120
								227	75783	229	30694	254	6937	373	1401	661	500	1347	203
								228	105585	230	38749	255	6027	374	1435	662	614	1353	203
								229	88353	231	31877	256	179	375	945	663	241	1354	120
								230	72609	232	33671	257	3348	387	91	664	241	1355	120
								231	24467	233	17330	258	3896	390	524	665	263	1356	120
								232	47954	234	11430	259	7361	393	974	666	275	1357	92
								233	39605	235	29888	260	5975	394	658	667	239	1492	159
								234	38740	236	38308	261	3895	395	1173	668	732	1495	159
								235	42812	237	78575	262	2724	396	730	669	957	1506	50
								236	48592	238	45116	263	4680	397	1225	670	588	1540	159
								237	58227	239	52949	264	2657	398	37	671	524	1546	95
								238	67187	240	42286	265	2880	399	636	672	638	1547	59
								239	27873	241	30168	266	2256	401	636	673	240	1548	138
								240	39447	242	29481	267	1936	402	151	674	288	1556	159
								241	15543	243	30312	268	3095	403	479	677	320	1560	159
								242	7245	244	35594	269	2996	404	1245	680	179	1563	62
								243	3567	245	57809	270	3132	405	1020	681	43	1564	96
								244	17945	246	75098	271	4113	408	893	685	210	1602	160
								245	49464	247	83746	273	1871	409	248	741	204	1605	160
								246	16064	248	72334	274	3373	410	556	742	241	1608	160
								247	6996	249	15068	275	4245	411	64	743	241	1622	55
								248	6748	250	11804	276	2722	412	1083	744	241	1623	120
								249	9851	251	12399	277	4028	413	1066	745	111	1624	120
								250	3148	252	16285	278	4220	414	169	746	526	1625	120
								251	6952	253	19751	279	3093	416	957	747	830	1626	121
								252	57663	254	11125	280	3426	417	921	748	728	1627	121
								253	78114	255	8136	281	7048	418	495	749	102	1628	121
								254	152506	256	12855	282	3636	419	530	769	455	1629	121
								255	81416	257	9270	283	2294	420	635	770	508	1630	120
								256	25278	258	13810	284	3934	421	199	771	65	1631	120
										259	13990	285	3570	422	1232	773	112	1632	120
										260	16749	286	4291	423	479	777	216	1633	91
										261	20974	287	7168	424	2094	778	407	1635	168
										262	29374	288	5880	425	908	779	382	1636	144
										263	24994	289	4557	426	541	780	462	1637	101
										264	28353	290	3966	428	869	785	633	1661	160
										265	13636	291	5074	430	40	786	153	1666	159
										266	14552	292	866	431	1068	787	196	1670	16
										267	43034	293	8864	432	956	788	276	1671	247
										268	42291	294	2190	433	771	789	427	1672	133
										269	77609	295	2899	434	2676	790	150	1673	148
										270	67661	296	3097	435	2819	800	59	1674	38
										271	41686	297	2973	436	2530	801	539	1679	7
										272	23922	298	3785	437	2339	803	423	1680	152
										273	49657	299	3759	438	1677	804	196	1685	159
										274	37213	300	1156	439	909	805	318	1702	248
										275	28725	301	2384	440	277	812	69	1703	120
										276	51562	303	3393	441	710	813	429	1704	120
										277	72415	304	3689	442	565	814	192	1705	120
										278	94586	305	4139	443	456	820	38	1706	120
										279	54388	306	2536	444	1099	821	240	1707	120
										280	30887	307	2912	445	2879	822	216	1708	278
										281	17457	308	7537	446	2665	829	195	1709	120
										282	13930	309	3838	447	54	830	159	1710	120
										283	14782	310	3240	448	1380	831	138	1711	120
										284	19130	311	8551	449	1656	833	335	1712	120
										285	18808	312	8969	450	479	834	162	1713	120
										286	20027	313	8410	451	1469	835	239	1714	120
										287	9873	314	8560	452	3936	836	240	1715	242
										288	9686	315	1157	453	844	837	560	1717	27
										289	13509	316	5003	454	1481	838	239	1718	123
										290	9668	317	3945	455	1709	839	239	1719	165
										291	15412	318	957	457	634	840	557	1735	2
										292	23732	319	732	459	635	841	239	1736	88
										293	30338	320	2151	461	797	842	239	1746	159
										294	43012	321	2720	462	676	843	557	1747	73
										295	32195	322	3703	463	210	844	239	1748	120
										296	35832	323	10313	464	1483	845	239	1749	120
										297	9326	324	5896	465	1611	846	239	1750	120
										298	15268	325	2432	466	1674	847	239	1751	120
										299	20813	326	2188	467	1439	848	239	1752	120
										300	33605	327	4908	468	491	849	239	1753	279
										301	46648	328	2627	469	479	850	239	1754	120
										302	58591	329	482	470	131	851	558	1755	120
										303	43081	330	5838	471	1704	852	433	1756	120
										304	40409	331	4258	472	1219	853	239	1757	120
										305	52714	332	4018	473	704	854	557	1758	120
										306	56028	333	4817	474	957	855	239	1759	120
										307	64767	334	4224	475	804	856	239	1760	164
										308	73829	335	3181	476	170	857	239	1761	238
										309	99306	336	851	487	373	858	683	1762	104
										310	84439	337	1385	488	2081	859	578	1763	159
										311	61582	338	9023	489	1336	860	204	1777	68
										312	45824	339	4413	490	2430	865	14	1784	56
										313	18490	340	6919	491	1114	866	317	1785	137
										314	25876	341	4883	492	1319	867	317	1786	164
										315	19431	342	6585	493	817	873	318	1801	87
										316	16138	343	2548	494	657	874	199	1808	139
										317	7034	344	2981	495	933	875	126	1809	227
										318	4044	345	5827	496	2305	877	318	1812	159
										319	12279	346	2894	497	1453	879	68	1820	210
										320	10345	347	1680	498	2174	880	267	1821	255
										321	4455	348	1649	499	1590	882	319	1822	123
										322	9298	349	5625	500	2256	883	318	1823	121
										323	7147	350	4124	501	145	887	144	1824	120
										324	22142	351	2327	502	672	888	239	1825	120
										325	10445	352	5111	510	187	889	557	1826	120
										326	23523	353	5126	513	408	890	534	1827	120
										327	28155	354	3022	514	480	891	253	1828	154
										328	25748	355	3859	515	654	892	529	1829	120
										329	21846	356	3154	517	1356	893	239	1830	120
										330	32853	357	3449	518	1527	894	466	1831	56
										331	66528	358	5646	519	816	895	85	1833	159
										332	52425	359	7305	520	1126	896	317	1835	159
										333	59059	360	4087	521	1088	898	194	1843	159
										334	66608	361	2256	522	486	899	239	1847	159
										335	51928	362	1301	523	417	900	21	1849	159
										336	52305	363	2726	524	263	904	502	1851	68
										337	52265	364	2340	525	122	905	261	1852	145
										338	52131	365	2812	527	190	906	566	1853	159
										339	61999	366	1638	529	636	907	241	1855	159
										340	46669	367	6054	530	336	908	241	1865	160
										341	61275	368	4740	531	1084	909	240	1869	144
										342	55849	369	909	532	1066	910	515	1870	232
										343	44543	370	722	533	1293	911	240	1871	198
										344	30327	371	9597	539	99	912	50	1872	145
										345	24437	372	10708	540	1049	914	317	2004	159
										346	19216	373	12185	541	3360	918	506	2007	159
										347	16108	374	4519	542	1069	919	241	2052	159
										348	25595	375	4253	543	1002	920	241	2057	39
										349	25310	376	9021	544	1089	921	241	2058	120
										350	19748	377	5361	545	683	922	241	2059	306
										351	26287	378	3928	546	481	923	240	2060	148
										352	25262	379	4379	547	80	924	191	2061	112
										353	3434	380	4990	548	635	925	318	2065	81
										354	6028	381	3909	549	397	928	318	2068	159
										355	16005	383	601	553	635	930	163	2072	159
										356	16017	384	2410	556	1705	931	241	2075	9
										357	22817	385	949	557	484	932	496	2114	160
										358	24684	386	6821	558	648	933	305	2117	160
										359	26442	387	5495	559	1650	934	240	2120	22
										360	32283	388	10648	560	1451	935	240	2121	137
										361	44613	389	2417	561	829	936	22	2145	31
										362	41703	390	2266	562	1229	941	317	2146	127
										363	38537	391	3794	563	78	987	21	2147	221
										364	52163	392	2952	564	1856	993	80	2148	120
										365	57299	393	3705	565	1229	994	247	2149	120
										366	68861	394	5177	566	1062	995	359	2150	121
										367	77361	395	2524	567	986	996	247	2151	32
										368	81466	396	3258	568	206	997	184	2173	163
										369	74870	397	643	569	1216	998	244	2178	159
										370	74583	398	4050	572	73	999	388	2185	36
										371	70302	399	3651	573	661	1000	277	2192	159
										372	78302	400	1268	574	44	1001	131	2197	159
										373	68843	401	1819	575	575	1002	762	2214	159
										374	49237	402	5469	576	1288	1003	1141	2220	159
										375	45330	403	5857	577	642	1004	188	2227	159
										376	27835	404	5354	578	929	1026	44	2231	184
										377	25323	405	3182	579	2801	1036	2	2242	59
										378	29587	406	5449	580	3526	1041	681	2243	148
										379	19613	407	10914	581	1175	1042	733	2244	120
										380	22128	408	8449	582	1210	1043	752	2245	246
										381	34801	409	12877	583	1400	1044	317	2246	121
										382	31857	410	3947	584	729	1045	93	2247	119
										383	33719	411	3463	585	1245	1057	176	2258	159
										384	26269	412	6898	586	1481	1058	143	2265	159
										385	5452	413	4416	587	1540	1059	319	2272	185
										386	7138	414	5405	588	632	1061	318	2274	16
										387	13246	415	2668	589	1140	1069	661	2275	222
										388	9843	416	5745	590	597	1070	428	2289	161
										389	18262	417	9907	591	814	1075	35	2297	71
										390	23824	418	11505	592	3327	1076	203	2298	214
										391	19718	419	2101	593	2369	1077	656	2313	13
										392	28063	420	3641	594	1765	1078	714	2314	132
										393	36749	421	3171	595	2525	1079	348	2315	132
										394	65873	422	5456	596	1577	1080	25	2316	97
										395	71615	423	2484	597	79	1088	242	2320	159
										396	70876	424	2615	599	1056	1089	407	2321	38
										397	74211	425	3031	600	1268	1090	239	2324	159
										398	66339	426	2823	601	51	1091	239	2331	49
										399	77766	427	8487	602	635	1092	239	2332	111
										400	72708	428	1098	606	284	1093	559	2333	253
										401	67076	429	2772	614	753	1094	239	2334	109
										402	75202	430	4783	615	1743	1095	239	2340	159
										403	78235	431	5891	616	2129	1096	557	2343	226
										404	82299	432	3492	617	1856	1097	239	2344	120
										405	67131	433	4638	618	883	1098	289	2345	138
										406	52816	434	4101	619	1613	1099	504	2346	120
										407	58898	435	4743	620	1441	1100	297	2347	280
										408	40627	436	5479	621	1746	1101	239	2348	121
										409	25142	437	6678	622	1162	1102	239	2349	121
										410	36180	438	3947	623	2923	1103	312	2350	121
										411	54557	439	5772	624	1290	1104	317	2351	121
										412	63537	440	4342	625	1525	1105	342	2352	121
										413	56599	441	4552	626	416	1106	249	2353	121
										414	39409	442	5213	627	168	1107	564	2354	101
										415	16530	443	3869	628	594	1108	536	2355	155
										416	19331	444	7763	629	491	1109	251	2356	120
										417	5764	445	3681	630	1577	1110	455	2357	120
										418	1565	446	957	631	638	1111	239	2358	120
										419	20968	447	1006	632	301	1112	351	2359	329
										420	37670	448	219	634	36	1113	239	2360	240
										421	28146	449	4637	636	132	1114	435	2361	376
										422	30334	450	2421	637	156	1115	428	2362	342
										423	27913	451	6156	639	262	1116	239	2363	268
										424	50653	452	5780	640	481	1117	239	2364	320
										425	68555	453	4272	641	1399	1118	381	2365	282
										426	63323	454	7995	642	818	1119	239	2366	242
										427	48524	455	2004	644	442	1120	243	2367	359
										428	48216	456	2792	645	2579	1121	739	2368	120
										429	71267	457	3912	646	694	1122	380	2369	120
										430	80600	458	5944	647	1779	1123	942	2370	120
										431	86098	459	5003	648	1340	1124	622	2371	128
										432	66509	460	2087	649	643	1125	316	2377	160
										433	82025	461	1160	650	1414	1128	185	2383	44
										434	79411	462	4557	651	1325	1129	663	2384	135
										435	81233	463	4135	652	278	1130	958	2385	43
										436	72051	464	111	653	1856	1131	1004	2394	47
										437	64731	465	1845	657	2712	1132	496	2516	254
										438	58995	466	4663	658	1064	1133	409	2517	186
										439	44372	467	3742	659	350	1134	240	2518	122
										440	40201	468	2803	660	1505	1135	468	2519	281
										441	40276	469	4090	661	785	1136	240	2520	101
										442	40663	470	3712	662	100	1137	519	2561	120
										443	84791	471	11257	666	177	1138	279	2562	122
										444	72670	472	7894	667	548	1139	426	2563	126
										445	74242	473	16050	668	502	1143	253	2564	279
										446	38619	474	3578	669	697	1144	239	2565	249
										447	34833	475	2858	672	1011	1145	557	2566	120
										448	21732	476	2832	673	693	1146	239	2567	120
										449	353	477	1299	674	554	1147	557	2568	120
										450	3042	478	3534	675	1116	1148	557	2569	81
										451	16188	479	7288	676	546	1149	239	2571	40
										452	38838	480	3656	677	1117	1150	239	2572	7
										453	28470	481	7048	678	480	1151	508	2577	159
										454	52994	482	4975	679	480	1152	317	2580	159
										455	76805	483	3282	680	480	1154	317	2584	159
										456	74020	484	2565	681	1115	1160	320	2593	56
										457	50770	485	5579	682	480	1162	318	2626	181
										458	73600	486	3384	683	531	1168	190	2627	121
										459	71369	487	7758	684	1072	1169	240	2628	121
										460	79223	488	5244	685	789	1170	558	2629	180
										461	61898	489	4767	686	1657	1171	242	2630	106
										462	83023	490	8503	687	4347	1172	475	2632	46
										463	71677	491	9897	688	2202	1173	659	2633	292
										464	29888	492	4217	689	2200	1174	599	2634	122
										465	82139	493	3216	690	1088	1175	240	2635	121
										466	90894	494	2075	691	2376	1176	240	2636	16
										467	104366	495	2389	692	582	1177	240	2663	135
										468	90722	496	5782	693	479	1178	240	2664	131
										469	91829	497	6161	694	2033	1179	225	2665	120
										470	72008	498	7544	696	370	1181	317	2666	120
										471	85357	499	3932	697	636	1184	327	2667	120
										472	81475	500	5266	701	1408	1188	370	2668	120
										473	77202	501	2674	702	1016	1189	87	2669	120
										474	53621	502	1139	703	3644	1197	317	2670	120
										475	72028	503	3770	704	2455	1203	60	2671	120
										476	48780	504	4071	705	479	1233	173	2672	120
										477	51821	505	3056	706	470	1234	240	2673	120
										478	40984	506	4352	707	903	1235	240	2674	120
										479	33494	507	2593	708	1113	1236	176	2675	120
										480	16166	508	2386	709	1370	1237	196	2676	120
										481	10594	509	3847	710	1181	1240	181	2677	120
										482	23622	510	1770	711	402	1241	180	2678	120
										483	54682	511	2000	712	1403	1242	181	2679	121
										484	49114	512	3163	713	2653	1243	318	2680	121
										485	22695	513	2952	714	1227	1245	31	2681	47
										486	22156	514	7276	715	779	1246	118	2685	161
										487	46579	515	5045	716	628	1247	302	2690	159
										488	52727	516	7191	717	302	1248	491	2697	136
										489	61115	517	6429	718	1113	1249	494	2704	159
										490	59436	518	7293	719	352	1251	319	2709	159
										491	76118	519	3296	720	813	1253	36	2725	139
										492	89482	520	3490	721	920	1255	319	2726	20
										493	72427	521	2722	722	942	1256	319	2732	159
										494	81783	522	3296	723	1114	1258	601	2739	159
										495	83912	523	4551	724	1275	1259	824	2743	159
										496	66355	524	2452	725	1615	1260	340	2755	159
										497	79924	525	616	726	958	1261	444	2757	159
										498	82103	526	1223	727	1283	1262	230	2770	159
										499	76977	527	3595	728	553	1297	317	2777	159
										500	67651	528	2692	729	484	1298	523	2783	105
										501	67532	530	3248	730	900	1299	558	2784	65
										502	44823	531	5013	732	796	1300	461	2787	159
										503	47835	532	5308	733	565	1301	556	2790	189
										504	26615	533	6112	734	1292	1302	234	2791	120
										505	31617	534	11137	735	959	1306	473	2792	120
										506	20362	535	12248	736	1906	1307	220	2793	64
										507	39679	536	8777	737	1561	1310	72	2801	159
										508	41003	537	12147	738	665	1312	51	2810	91
										509	47945	538	6870	741	716	1313	160	2811	105
										510	32261	539	3769	742	1304	1314	154	2816	145
										511	29207	540	2156	743	1635	1315	83	2828	35
										512	26314	541	3885	744	988	1317	39	2829	132
										513	6014	542	6296	745	1403	1320	294	2830	132
										514	3031	543	6968	746	198	1326	23	2831	78
										515	30246	544	2252	747	1116	1331	333	2832	159
										516	30486	545	8958	748	2684	1332	206	2836	159
										517	15508	546	6180	749	3068	1344	320	2843	160
										518	5338	547	8176	750	3055	1349	317	2845	25
										519	1774	548	3231	751	305	1352	317	2846	12
										520	43445	549	3244	752	946	1354	552	2847	104
										521	47644	550	5732	753	111	1355	1062	2852	159
										522	41690	551	7864	754	538	1356	350	2854	68
										523	64017	552	3679	755	206	1359	317	2855	203
										524	79292	553	7983	756	2653	1360	317	2856	142
										525	86145	554	5162	757	2802	1361	317	2857	121
										526	77406	555	1753	758	2149	1363	318	2858	121
										527	76569	556	3753	759	1929	1364	317	2859	213
										528	67659	557	5667	760	965	1368	317	2866	41
										529	87141	558	6445	761	884	1374	317	2871	42
										530	76606	559	8608	762	1618	1377	346	2872	121
										531	78405	560	6556	763	1688	1378	752	2873	239
										532	66213	561	5030	764	919	1379	1145	2879	159
										533	57388	562	5035	765	479	1380	852	2883	159
										534	31383	563	2750	766	301	1381	769	2889	160
										535	35750	564	4430	769	815	1382	1329	2906	163
										536	46305	565	3140	770	1613	1383	1288	3017	84
										537	22407	566	2011	771	1308	1384	1380	3018	121
										538	22939	567	3988	772	872	1385	544	3019	121
										539	12603	568	4001	775	2753	1386	746	3020	121
										540	22515	569	7097	776	635	1387	787	3021	121
										541	18917	570	10355	778	1222	1388	284	3022	120
										542	28631	571	7735	779	1128	1393	319	3023	120
										543	15392	572	2950	780	479	1395	319	3024	120
										544	13849	573	3117	781	481	1397	105	3025	111
										545	11569	574	3890	782	668	1398	240	3028	272
										546	16150	575	3087	783	685	1399	382	3029	284
										547	10638	576	4667	785	1009	1401	317	3030	239
										549	1690	577	646	787	843	1403	317	3031	312
										550	1286	578	3666	788	493	1404	317	3032	34
										551	4590	579	1674	789	291	1407	451	3033	102
										552	43579	580	3819	792	605	1408	299	3073	104
										553	49446	581	3495	793	964	1409	239	3076	159
										554	37205	582	13933	794	792	1410	298	3077	65
										555	29345	583	6622	795	482	1411	239	3081	22
										556	82231	584	6638	796	1232	1412	239	3082	54
										557	95119	585	5486	797	1635	1413	239	3089	97
										558	92420	586	10870	800	70	1414	862	3090	120
										559	95747	587	1864	801	599	1415	850	3091	120
										560	83153	588	2473	802	259	1416	680	3092	283
										561	94374	589	4450	803	636	1417	239	3093	183
										562	67528	590	2593	805	893	1418	193	3094	120
										563	82206	591	1011	808	357	1419	28	3095	120
										564	91586	592	7219	809	1177	1420	221	3096	183
										565	61378	593	735	810	823	1426	317	3105	92
										566	22814	594	2148	811	479	1430	318	3106	194
										567	19396	595	4117	812	862	1434	32	3114	88
										568	30904	596	4794	813	552	1435	240	3136	59
										569	21843	597	5592	814	957	1436	123	3137	120
										570	19686	598	8631	815	1913	1437	303	3138	260
										571	19199	599	9833	816	1603	1440	319	3142	263
										572	20303	600	8181	817	3195	1444	526	3143	120
										573	24617	601	10025	818	2385	1445	367	3144	76
										574	17581	602	14035	819	970	1453	359	3145	159
										575	8582	603	5598	820	1083	1454	239	3163	33
										576	7713	604	9773	821	620	1455	239	3176	38
										578	4939	605	5853	822	1041	1456	240	3177	120
										579	6656	606	10089	824	1047	1457	332	3178	120
										580	6495	607	1580	825	225	1458	243	3179	120
										581	4105	608	6709	827	219	1459	444	3180	97
										582	370	609	9106	828	37	1488	314	3193	74
										583	5891	610	5969	829	1498	1489	557	3194	121
										584	11922	611	3511	830	1466	1490	239	3195	48
										585	10013	612	4874	831	1163	1491	239	3196	21
										586	29105	613	4536	832	1657	1492	651	3197	138
										587	53186	614	3857	833	957	1493	558	3202	160
										588	26736	615	4665	834	948	1494	239	3203	43
										589	77412	616	4421	835	1778	1495	239	3204	120
										590	73761	617	4125	836	2643	1496	321	3205	120
										591	75804	618	4856	837	2381	1497	318	3206	120
										592	52963	619	5640	838	957	1498	362	3207	120
										593	62786	620	7251	839	938	1499	528	3208	120
										594	42465	621	6535	840	1814	1500	270	3209	280
										595	81043	622	4437	841	1890	1501	567	3210	120
										596	58985	623	4267	842	1165	1502	240	3211	120
										597	49435	624	6130	843	1739	1503	394	3212	120
										598	45595	625	3537	844	1543	1504	319	3213	120
										599	33105	626	3368	845	1535	1505	17	3214	120
										600	34001	627	3438	846	1116	1506	302	3215	120
										601	37157	628	4938	847	504	1507	319	3216	278
										602	12096	629	3687	848	603	1509	87	3217	120
										603	17631	630	1543	849	479	1510	242	3218	120
										604	12115	631	3097	850	1086	1511	561	3219	120
										605	24001	632	1536	851	1699	1512	607	3220	120
										606	7282	633	3930	852	1124	1513	289	3221	278
										607	14321	634	4558	853	1592	1514	511	3222	120
										608	10734	635	4404	854	958	1516	271	3223	120
										609	3391	636	3349	855	1592	1517	271	3224	120
										611	5897	637	9603	856	961	1553	292	3225	120
										612	6443	638	2256	857	991	1554	364	3226	120
										613	1806	639	3247	858	1342	1555	318	3227	120
										614	17110	640	8051	859	466	1557	396	3228	120
										615	22830	641	7048	862	1448	1558	459	3229	120
										616	20703	642	17032	864	1269	1559	240	3230	120
										617	15568	643	5746	866	702	1560	240	3231	120
										618	17234	644	8324	868	326	1561	230	3232	120
										619	78266	645	9528	869	1122	1562	430	3233	120
										620	69169	646	6098	870	1334	1563	37	3234	120
										621	77752	647	8648	871	482	1566	318	3235	120
										622	72982	648	11875	872	653	1570	318	3236	120
										623	47038	649	10032	874	289	1576	465	3237	279
										624	30128	650	11652	875	298	1577	239	3238	120
										625	63196	651	8260	876	1551	1578	186	3239	154
										626	73229	652	10833	877	2259	1583	149	3240	120
										627	28244	653	7125	878	391	1584	335	3241	120
										628	24412	654	4752	880	1717	1585	149	3242	120
										629	34071	655	2764	881	445	1587	317	3243	120
										630	51799	656	9872	882	1148	1590	64	3244	278
										631	45253	657	1678	883	495	1591	239	3245	120
										632	32962	658	6	884	1565	1592	106	3246	120
										633	36567	659	3447	885	2067	1600	322	3247	120
										634	47742	660	1011	886	1266	1602	81	3248	120
										635	17745	661	1358	887	1079	1603	245	3249	120
										636	46141	662	5740	889	634	1604	249	3250	120
										637	15234	663	3536	890	487	1605	480	3251	278
										638	17827	665	9361	891	61	1608	317	3252	246
										639	17842	666	15924	892	1647	1610	91	3253	184
										640	18143	667	10579	893	911	1611	133	3254	235
										641	1875	668	5514	894	634	1612	317	3255	163
										643	11729	669	5697	897	591	1615	317	3256	41
										644	26578	670	10112	898	571	1616	318	3267	159
										645	21602	671	4803	899	705	1617	24	3269	159
										646	34786	672	9691	900	984	1619	317	3282	159
										647	53946	673	11590	901	888	1620	168	3289	159
										648	19666	674	7737	903	3670	1624	317	3295	166
										649	23887	675	4769	904	1133	1630	390	3299	159
										650	45920	676	5360	905	119	1631	240	3302	159
										651	43071	677	5287	906	745	1632	30	3313	159
										652	79128	678	9039	909	787	1633	51	3316	150
										653	74478	679	7304	911	635	1634	413	3317	89
										654	69541	680	4552	913	18	1635	819	3318	120
										655	45227	681	1321	914	620	1636	1332	3319	250
										656	20688	682	4255	916	400	1637	927	3320	120
										657	65961	683	3604	917	748	1638	1471	3321	120
										658	41649	684	3547	918	1231	1639	889	3322	120
										659	26985	685	3470	919	674	1640	1222	3323	220
										660	29071	686	4116	920	391	1641	1259	3324	137
										661	23573	687	2285	924	37	1642	820	3328	159
										662	16878	688	2396	925	636	1643	779	3343	53
										663	36577	689	1840	929	973	1644	579	3344	290
										664	53316	690	1366	930	1541	1645	240	3345	131
										665	73009	691	2714	931	1595	1646	201	3346	79
										666	52813	692	5056	932	959	1649	319	3348	159
										667	26714	693	2501	933	1785	1651	319	3355	160
										668	23935	694	903	934	1164	1655	511	3364	159
										669	13879	695	829	935	962	1656	240	3371	226
										670	20443	696	1500	936	779	1657	557	3372	121
										671	6914	697	6302	937	1208	1658	926	3373	121
										672	12785	698	7303	938	739	1659	820	3374	121
										673	5704	699	4584	939	479	1660	612	3375	121
										674	1647	700	2764	940	479	1661	54	3376	121
										675	13605	701	1777	941	479	1663	532	3377	121
										676	26370	702	2342	942	479	1664	240	3378	121
										677	35876	703	2235	943	911	1665	328	3379	121
										678	37672	704	3139	944	1587	1666	109	3380	120
										679	42270	705	9078	945	3499	1670	719	3381	103
										680	25205	706	7583	946	2377	1671	1187	3385	159
										681	63545	707	10168	947	483	1672	1072	3391	159
										682	56600	708	6589	948	1254	1673	223	3395	42
										683	43225	709	10823	949	1504	1676	695	3396	120
										684	67606	710	13741	950	661	1677	817	3397	120
										685	86572	711	12395	951	912	1678	180	3398	120
										686	104113	712	10671	952	1744	1682	317	3399	121
										687	45117	713	12335	953	409	1685	138	3400	216
										688	28850	714	12734	955	650	1686	179	3401	185
										689	49293	715	15590	957	1014	1690	320	3402	120
										690	49965	716	7555	958	1113	1692	337	3403	120
										691	26624	717	14473	959	479	1693	210	3404	120
										692	25479	718	9427	960	1435	1696	483	3405	120
										693	18115	719	3473	961	957	1697	350	3406	120
										694	31667	720	4859	962	949	1698	477	3407	22
										695	54180	721	6983	963	934	1699	767	3418	159
										696	30888	723	3347	964	542	1700	511	3527	57
										697	26361	724	1603	965	1655	1701	511	3528	124
										698	8099	725	6563	966	958	1709	369	3529	66
										699	33657	726	5247	967	347	1710	121	3536	44
										700	28113	727	7321	968	638	1712	61	3537	10
										701	18419	728	4670	970	379	1713	317	3538	121
										702	32250	729	11577	972	152	1715	110	3539	121
										703	12427	730	16359	973	1259	1716	530	3540	387
										704	8402	731	19037	974	910	1717	243	3541	364
										706	3231	732	11447	975	2377	1718	438	3542	253
										707	23454	733	6893	976	1408	1719	170	3543	188
										708	23324	734	9234	978	637	1743	122	3585	147
										709	23738	735	8223	979	978	1744	317	3586	205
										710	31171	736	7716	980	372	1745	318	3587	120
										711	29014	737	12224	981	1148	1747	233	3588	229
										712	29650	738	14563	982	328	1748	92	3594	36
										713	21412	739	12686	983	1029	1749	318	3604	5
										714	24537	740	7864	985	870	1751	305	3605	80
										715	59665	741	13004	986	1303	1752	157	3608	159
										716	61542	742	14707	987		1753	422	3617	168
										717	44163	743	5997	989	255	1754	70	3618	178
										718	41558	744	1776	990	874	1756	321	3619	135
										719	40345	745	5116	991	393	1757	218	3620	17
										720	31000	746	4173	992	1017	1758	115	3621	70
										721	48056	747	3828	993	461	1759	625	3622	126
										722	18132	748	1685	994	226	1760	319	3623	120
										723	18576	749	6325	996	683	1762	543	3624	156
										724	22667	750	6783	997	1637	1763	537	3625	121
										725	29099	751	6256	998	549	1764	517	3626	218
										726	35326	752	3017	999	112	1765	458	3627	125
										727	44388	753	7546	1000	792	1766	115	3628	25
										728	22142	754	378	1002	501	1767	796	3650	159
										729	30671	755	2372	1003	1723	1768	885	3654	160
										730	21814	756	1664	1004	1139	1769	113	3657	159
										731	29123	757	1171	1005	893	1770	32	3672	69
										732	43348	758	2810	1006	246	1771	395	3673	218
										733	40294	759	2738	1008	1337	1772	277	3674	212
										734	36378	760	2591	1010	1830	1787	187	3675	159
										735	4493	761	2745	1011	2324	1798	91	3708	89
										736	19179	762	6751	1012	27	1803	452	3713	117
										737	2486	763	10031	1014	228	1804	73	3714	58
										739	6306	764	2959	1015	2199	1810	318	3721	160
										740	20290	765	1835	1016	485	1811	327	3728	159
										741	21267	766	5322	1017	192	1812	13	3733	159
										742	21621	767	725	1019	1733	1813	318	3749	159
										743	22453	768	1469	1020	3495	1815	11	3751	159
										744	31466	769	1014	1021	3570	1816	240	3756	159
										745	24508	770	6413	1022	912	1817	239	3763	159
										746	25423	771	8182	1024	179	1818	326	3766	159
										747	47152	772	5286	1025	1119	1822	318	3777	14
										748	29174	773	13524	1026	747	1826	318	3779	159
										749	16128	774	9099	1027	252	1828	151	3781	159
										750	12749	775	14365	1028	1385	1829	240	3794	159
										751	31952	776	12989	1029	1184	1830	240	3795	79
										752	24329	777	15061	1030	1277	1831	240	3796	120
										753	31014	778	11900	1031	2961	1832	540	3797	125
										754	20094	779	10455	1032	54	1833	297	3798
										755	29372	780	9800	1033	875	1834	298	3801	159
										756	37423	781	16935	1034	258	1839	171	3806	68
										757	18238	782	13206	1037	1098	1840	237	3807	101
										758	37252	783	2156	1038	132	1841	99	3811	159
										759	46713	784	9478	1039	635	1843	239	3813	22
										760	50031	785	11775	1040	84	1847	30	3814	138
										761	52449	786	1587	1041	889	1848	708	3821	24
										762	56540	787	1393	1042	1155	1849	1002	3822	120
										763	56540	788	1154	1043	182	1850	64	3823	120
										764	57702	789	1062	1044	1078	1851	169	3824	120
										765	17998	790	6558	1045	371	1856	636	3825	278
										766	16447	791	1854	1046	253	1857	676	3826	120
										767	15076	792	4731	1047	1424	1858	164	3827	120
										768	9824	793	10319	1049	84	1861	50	3828	265
										769	3394	794	21877	1051	475	1864	317	3829	45
										772	4413	795	22842	1052	479	1866	108	3831	159
										773	22806	796	11187	1053	1064	1867	239	3836	110
										774	28435	797	6718	1057	348	1868	543	3837	85
										775	9397	798	5164	1058	838	1869	239	3840	159
										776	22441	799	1094	1059	763	1870	239	3844	194
										777	19577	800	5057	1060	1376	1871	696	3845	120
										778	26719	801	6063	1061	1118	1872	764	3846	120
										779	41512	802	11167	1062	1214	1873	392	3847	21
										780	22040	803	8757	1063	1025	1874	492	3856	159
										781	16999	804	4057	1064	550	1875	56	3858	51
										782	15222	805	5446	1065	690	1880	551	3859	130
										783	13358	806	1157	1066	1529	1884	40	3860	278
										784	18604	807	5055	1067	958	1885	339	3861	120
										785	25133	808	5926	1068	1555	1886	339	3862	120
										786	20444	809	11471	1069	789	1887	342	3863	120
										787	30639	810	7194	1071	83	1888	343	3864	120
										788	30674	811	7793	1072	1415	1889	307	3865	120
										789	21200	812	144	1073	970	1891	162	3866	120
										790	30733	813	9576	1074	2332	1892	363	3867	235
										791	26588	814	12697	1075	740	1893	181	3868	120
										792	28079	815	10043	1076	1270	1894	239	3869	120
										793	31941	816	8005	1077	1122	1895	282	3870	120
										794	46133	817	5360	1078	632	1896	137	3871	50
										795	34058	818	2047	1079	1074	1897	260	3876	159
										796	34832	819	3539	1080	2861	1899	320	3883	159
										797	14505	820	445	1081	612	1901	17	3893	17
										798	12599	821	1589	1082	631	1902	451	3894	120
										799	11829	822	3674	1083	985	1903	241	3895	120
										800	13317	824	5025	1084	486	1904	35	3896	71
										801	6902	825	2902	1085	2951	1905	319	3897	159
										802	16636	826	5375	1086	2324	1906	73	3903	159
										803	10243	827	3150	1087	479	1907	246	3912	159
										804	4583	828	3040	1088	1925	1909	215	3930	159
										805	18266	829	2865	1089	957	1910	240	4022	21
										806	22136	830	5456	1090	1068	1911	348	4034	80
										807	25420	831	959	1091	957	1913	635	4035	124
										808	32101	832	4901	1092	922	1914	761	4036	124
										809	23386	833	2888	1093	961	1915	480	4037	124
										810	45059	834	4758	1096	461	1916	753	4038	236
										811	33252	835	1930	1097	1557	1919	367	4039	67
										812	12401	836	1803	1098	2946	1920	240	4042	118
										813	23217	837	8270	1099	617	1921	463	4043	122
										814	18167	838	5926	1101	546	1922	757	4044	122
										815	18879	839	6808	1102	170	1923	239	4045	202
										816	27926	840	15091	1103	972	1924	239	4046	186
										817	30821	841	15872	1104	349	1925	239	4047	181
										818	25256	842	12367	1106	574	1926	511	4048	53
										819	29214	843	10372	1107	637	1927	878	4052	254
										820	23525	844	10265	1108	544	1928	798	4053	286
										821	24055	845	5710	1109	1212	1929	621	4054	239
										822	12819	846	6276	1110	1180	1932	787	4099	5
										823	20883	847	6847	1111	676	1933	713	4100	40
										824	14392	848	3889	1112	480	1938	317	4120	2
										825	18531	849	2038	1113	1644	1941	318	4129	160
										826	27080	850	2552	1114	740	1946	477	4130	262
										827	34599	851	291	1117	596	1947	314	4131	128
										828	41193	852	1495	1118	1437	1948	25	4132	222
										829	18893	853	2918	1119	908	1951	378	4133	329
										830	27543	854	8115	1120	1433	1952	623	4134	147
										831	11703	855	4168	1121	2654	1953	347	4136	159
										832	15744	856	9664	1122	334	1954	437	4162	159
										833	9672	857	15364	1123	376	1955	329	4166	160
										834	13758	858	15542	1124	616	1956	68	4169	159
										835	8301	859	21531	1125	25	1957	689	4185	263
										836	18928	860	8538	1126	770	1958	239	4186	398
										837	15224	861	7086	1127	753	1959	251	4187	269
										838	25590	862	9349	1128	583	1960	239	4199	12
										839	11110	863	9871	1130	162	1961	239	4201	118
										840	27326	864	8778	1131	492	1962	239	4202	174
										841	44368	865	5888	1132	1345	1963	131	4203	312
										842	26172	866	5903	1133	2476	1965	440	4204	247
										843	22711	867	5395	1134	1710	1966	774	4205	135
										844	13436	868	6376	1135	2125	1967	456	4206	120
										845	19019	869	7377	1136	2624	1968	702	4207	25
										846	14850	870	5205	1137	2080	1969	387	4224	16
										847	9215	871	4327	1138	4126	1972	317	4225	160
										848	21556	872	8703	1139	4599	1974	123	4233	145
										849	38698	873	13805	1140	1027	1998	373	4234	15
										850	9931	874	12201	1141	268	1999	755	4240	159
										851	14278	875	22628	1143	64	2000	887	4245	159
										852	24822	876	14430	1144	150	2001	704	4260	80
										853	18399	877	19032	1145	194	2002	314	4261	282
										854	12922	878	12450	1149	363	2003	1072	4262	123
										855	14397	879	8379	1150	251	2004	1033	4263	198
										856	9980	880	5186	1152	828	2005	557	4264	180
										857	11414	881	4855	1153	493	2006	239	4265	125
										858	21668	882	974	1154	990	2007	538	4266	15
										859	26911	883	3008	1155	836	2008	319	4268	159
										860	27779	884	4759	1156	1423	2009	318	4275	159
										861	15655	885	3935	1157	2143	2010	6	4278	159
										862	17082	886	4382	1158	2757	2012	336	4287	67
										863	15585	888	7431	1159	1431	2013	14	4288	121
										864	9468	889	773	1160	1530	2014	586	4289	280
										865	7192	890	1841	1161	997	2015	790	4290	140
										866	15686	891	1720	1162	1765	2016	571	4291	260
										867	10446	892	3167	1163	1434	2017	408	4292	120
										868	14082	893	3122	1164	1290	2018	502	4293	286
										869	7073	894	958	1165	1693	2019	356	4294	218
										870	17798	895	2122	1166	1756	2020	764	4295	120
										871	21572	896	7475	1167	1037	2021	620	4296	131
										872	28939	897	2448	1168	902	2022	397	4297	122
										873	64283	899	2082	1169	813	2023	512	4298	31
										874	64124	900	1123	1170	22	2024	63	4306	214
										875	30935	901	5534	1172	997	2053	248	4307	280
										876	31279	902	4181	1173	479	2054	188	4308	185
										877	18514	903	7584	1174	833	2057	270	4309	280
										878	21698	904	3149	1175	1671	2060	709	4310	277
										879	17733	905	13567	1177	1183	2063	189	4311	61
										880	22683	906	11562	1178	1729	2066	334	4313	159
										881	17844	907	6748	1179	1118	2067	242	4318	163
										882	18479	908	7848	1180	1061	2068	244	4322	120
										883	24275	909	9790	1181	1398	2069	254	4323	39
										884	19856	910	4897	1182	1650	2070	164	4325	159
										885	11335	911	6263	1186	685	2071	80	4333	7
										886	9247	912	9547	1188	1233	2072	183	4337	159
										887	16486	913	3064	1189	1044	2074	122	4341	159
										888	13734	914	2601	1190	869	2077	67	4343	159
										889	16400	916	5821	1191	667	2078	123	4349	268
										890	13163	917	9135	1192	479	2082	318	4352	159
										891	20192	918	5578	1193	693	2086	129	4356	159
										892	36923	919	7110	1194	1115	2087	113	4367	76
										893	3873	920	10106	1195	480	2089	317	4368	86
										894	14932	921	22931	1196	1228	2102	99	4372	159
										895	16951	922	19901	1197	1499	2103	296	4383	70
										896	11132	923	18793	1198	806	2104	362	4384	120
										897	3078	924	9199	1199	725	2105	1343	4385	120
										898	5685	925	12635	1200	1203	2106	1265	4386	120
										899	11550	926	6388	1201	940	2107	457	4387	120
										900	19866	927	11921	1202	2807	2108	503	4388	279
										901	18312	928	9852	1203	1128	2109	503	4389	120
										902	29651	929	7255	1204	499	2110	205	4390	122
										903	28088	930	1165	1205	541	2112	321	4391	227
										904	48662	931	6403	1209	457	2113	352	4392	241
										905	38089	932	10021	1210	1870	2115	163	4393	123
										906	29999	933	5538	1211	2337	2120	334	4394	243
										907	28895	934	7525	1212	482	2121	245	4395	279
										908	18892	935	10592	1213	1411	2122	135	4396	120
										909	11004	936	10110	1214	481	2130	317	4397	120
										910	8719	937	13419	1215	1845	2136	635	4398	120
										911	21089	938	8910	1216	1632	2139	53	4399	5
										912	13377	939	14344	1217	479	2140	277	4409	159
										913	14577	940	16489	1218	2052	2141	569	4415	124
										914	18496	941	25736	1219	1216	2142	763	4416	38
										915	20536	942	14398	1220	870	2143	764	4424	159
										916	14504	943	19028	1221	1653	2144	687	4442	159
										917	12348	944	16605	1222	2460	2145	239	4520	5
										918	9336	945	6449	1223	405	2146	264	4522	37
										919	12561	946	4258	1225	1235	2147	239	4527	23
										920	7972	947	7654	1226	3125	2148	503	4529	21
										921	17474	948	1907	1227	678	2151	323	4531	22
										922	10968	949	3221	1228	894	2152	380	4534	160
										923	24478	950	902	1229	640	2155	319	4541	94
										924	9208	951	8538	1230	1544	2157	380	4542	124
										925	5647	952	1145	1231	1102	2158	257	4543	180
										926	8542	953	1610	1232	674	2160	206	4544	152
										927	9648	954	6799	1233	1406	2161	437	4545	123
										928	10327	955	109	1234	993	2162	319	4546	211
										930	331	956	2369	1235	1594	2167	73	4550	160
										931	4070	957	1592	1236	1011	2169	317	4553	32
										932	13949	958	5	1237	547	2170	27	4554	5
										933	16781	959	3626	1238	820	2172	44	4557	160
										934	11038	960	2145	1245	644	2173	257	4559	160
										935	14890	961	3937	1246	717	2175	552	4564	314
										936	13943	962	4741	1247	902	2177	323	4565	397
										937	15482	963	5372	1248	446	2178	244	4566	237
										938	4781	964	4459	1249	484	2180	406	4567	122
										939	17382	965	3059	1250	667	2181	701	4568	43
										940	7440	966	13224	1251	898	2182	654	4569	122
										941	4745	967	2432	1252	646	2183	604	4570	163
										943	10937	968	742	1253	704	2184	771	4571	125
										944	2552	969	3454	1254	1413	2185	374	4572	105
										945	3244	970	2111	1255	3047	2187	142	4641	247
										946	3289	971	10741	1256	3155	2188	196	4642	12
										947	1767	972	13413	1257	2747	2189	650	4643	263
										948	1931	973	11997	1258	928	2190	370	4644	120
										949	11008	974	5193	1260	1403	2191	252	4645	275
										950	10119	975	5783	1261	2154	2192	87	4648	159
										951	13870	976	12079	1262	2211	2194	447	4650	93
										952	14190	977	8170	1263	2574	2195	453	4674	17
										953	21513	978	3495	1264	1646	2196	475	4675	143
										954	8271	979	1196	1265	815	2197	938	4678	160
										955	20669	980	4412	1266	1388	2202	319	4681	49
										956	12831	981	9106	1267	1611	2206	87	4682	110
										957	7212	982	6069	1268	1323	2207	1081	4699	159
										958	6471	983	10120	1269	410	2208	1108	4710	35
										959	14256	984	10972	1270	479	2209	683	4711	130
										960	5217	985	16332	1271	479	2210	316	4712	61
										961	2339	986	19411	1272	4311	2211	228	4713	231
										962	4985	987	13324	1273	3272	2213	709	4714	132
										963	4437	988	3799	1274	479	2214	239	4715	48
										964	300	989	18282	1275	479	2215	464	4716	107
										965	1405	990	15644	1276	479	2221	384	4717	94
										966	2161	991	8610	1277	119	2222	355	4736	226
										967	270	992	11905	1279	783	2223	601	4737	125
										968	10299	993	10200	1280	540	2224	332	4738	121
										969	15657	994	11549	1281	59	2225	51	4739	120
										970	14054	995	5173	1282	1580	2228	317	4740	120
										971	3776	996	7883	1283	566	2252	121	4741	120
										972	7748	997	8352	1284	522	2254	317	4742	120
										973	2606	998	8897	1285	2359	2255	717	4743	120
										975	801	999	8468	1286	3107	2256	477	4744	120
										976	1686	1000	6423	1287	1200	2257	678	4745	120
										977	414	1001	19772	1289	200	2260	322	4746	279
										978	4353	1002	15708	1290	634	2261	318	4747	120
										980	708	1003	20579	1291	636	2262	97	4748	120
										981	3466	1004	23686	1292	225	2263	318	4749	120
										982	2119	1005	27185	1293	2164	2264	62	4750	120
										983	20120	1006	16427	1294	1262	2265	410	4751	120
										984	15626	1007	20116	1295	682	2266	584	4752	278
										985	13507	1008	16586	1296	1803	2267	251	4753	120
										986	18700	1009	4162	1298	311	2268	476	4754	120
										987	43635	1010	199	1299	602	2269	367	4755	120
										988	19732	1011	641	1300	1239	2270	464	4756	170
										989	26811	1012	1601	1301	479	2271	23	4757	226
										990	16213	1013	5768	1302	1400	2272	937	4758	120
										991	1342	1014	2508	1303	2059	2273	630	4759	177
										992	10340	1015	3970	1304	381	2274	571	4760	120
										993	312	1016	2632	1305	464	2275	337	4761	120
										994	7908	1017	3842	1306	2015	2276	79	4762	120
										995	2507	1018	7501	1307	2228	2278	16	4763	120
										999	1332	1019	1443	1308	963	2279	314	4764	120
										1000	6045	1020	7205	1309	108	2280	124	4765	192
										1001	12989	1021	2748	1310	1627	2296	104	4766	120
										1002	6763	1022	3791	1311	201	2297	156	4767	120
										1003	4540	1023	2390	1314	635	2301	21	4768	197
										1005	733	1024	4695	1315	1419	2302	241	4769	120
										1006	3657	1025	2107	1316	2249	2303	241	4770	222
										1007	2131	1026	590	1317	1419	2304	241	4771	124
										1008	2129	1027	3173	1318	531	2306	408	4772	45
										1009	2975	1028	5721	1319	1596	2307	240	4773	160
										1010	2110	1029	4686	1320	960	2308	240	4776	159
										1012	2440	1030	3912	1321	1922	2309	219	4778	110
										1014	1367	1031	1875	1322	1631	2313	446	4779	122
										1015	1846	1032	1009	1323	644	2314	640	4780	174
										1016	20071	1033	5853	1324	3405	2315	239	4781	120
										1017	20154	1034	2663	1325	954	2316	579	4782	120
										1018	25752	1035	12610	1327	1850	2317	577	4783	231
										1019	60294	1036	10421	1330	1622	2318	240	4784	120
										1020	28846	1037	3151	1331	873	2319	688	4785	120
										1021	30818	1038	5029	1332	393	2320	249	4786	120
										1022	7575	1039	6190	1333	1146	2321	509	4787	157
										1023	7973	1040	12382	1334	491	2322	244	4788	120
										1024	5623	1041	7504	1335	419	2338	318	4789	120
												1042	2854	1336	372	2339	86	4790	149
												1043	1572	1337	483	2340	251	4791	120
												1044	5281	1338	1566	2341	239	4792	120
												1045	13062	1339	1560	2342	715	4793	120
												1046	14198	1340	483	2343	508	4794	120
												1047	16165	1341	1120	2344	446	4795	262
												1048	7902	1342	479	2345	692	4796	120
												1049	17208	1343	2160	2346	284	4797	120
												1050	24122	1344	1563	2359	151	4798	120
												1051	24341	1345	479	2360	239	4799	55
												1052	10050	1346	1500	2361	283	4801	159
												1053	14822	1347	601	2362	469	4802	159
												1054	10164	1348	561	2363	109	4805	253
												1055	5328	1349	1029	2366	294	4806	185
												1056	8393	1350	1325	2367	742	4807	120
												1057	12220	1351	1047	2368	26	4808	251
												1058	10901	1352	963	2369	332	4810	164
												1059	13802	1353	1380	2371	318	4815	65
												1060	4928	1354	1034	2373	80	4816	120
												1061	5317	1355	1060	2376	301	4817	131
												1062	4630	1356	1405	2377	17	4818	319
												1063	7120	1357	767	2386	317	4819	252
												1064	9918	1358	3072	2391	195	4820	242
												1065	13958	1359	1767	2392	874	4821	278
												1066	16317	1360	764	2393	277	4822	170
												1067	25850	1361	624	2394	208	4823	227
												1068	27382	1362	481	2396	318	4824	208
												1069	16334	1363	383	2397	317	4825	130
												1070	19611	1365	636	2402	326	4826	120
												1071	11160	1366	258	2403	240	4827	120
												1072	3775	1369	43	2404	247	4828	120
												1073	5101	1370	185	2406	78	4829	120
												1074	4669	1372	604	2407	851	4830	186
												1075	3349	1373	1375	2408	302	4831	120
												1076	2921	1374	2472	2409	750	4832	120
												1077	2702	1375	1572	2410	479	4833	120
												1078	2947	1376	577	2411	508	4834	279
												1079	3970	1378	214	2412	236	4835	120
												1080	2391	1379	259	2413	349	4836	120
												1081	1045	1380	463	2417	318	4837	267
												1082	5226	1381	2436	2418	141	4845	162
												1083	3640	1382	4096	2425	317	4846	85
												1084	6487	1383	2845	2429	317	4847	120
												1085	2902	1384	3517	2431	634	4848	120
												1086	3725	1385	4310	2432	102	4849	278
												1087	343	1386	2290	2433	76	4850	120
												1088	5549	1387	312	2436	524	4851	120
												1089	2509	1388	465	2437	754	4852	120
												1090	4064	1389	610	2438	693	4853	278
												1091	2266	1390	1804	2439	983	4854	120
												1092	2650	1391	2141	2440	1168	4855	278
												1093	1845	1392	2407	2441	562	4856	120
												1094	3547	1393	1209	2442	240	4857	120
												1095	8502	1394	1966	2443	391	4858	120
												1096	5364	1395	605	2444	481	4859	120
												1097	5609	1396	642	2445	380	4860	120
												1098	6849	1397	957	2447	37	4861	240
												1099	3585	1398	1018	2448	353	4864	159
												1100	2758	1399	754	2449	240	4868	159
												1101	10017	1400	999	2450	558	4879	159
												1102	6796	1401	456	2451	312	4884	159
												1103	753	1406	601	2452	240	4900	159
												1104	9028	1407	1931	2453	362	4904	7
												1105	3260	1408	479	2454	240	4905	124
												1106	18	1409	894	2455	391	4906	169
												1107	2581	1410	187	2456	240	4907	200
												1108	5118	1411	593	2457	240	4911	115
												1109	8282	1412	2022	2458	581	4912	120
												1110	7492	1413	2302	2459	339	4913	120
												1111	7378	1414	2546	2460	258	4914	120
												1112	10845	1415	3809	2461	446	4915	120
												1113	9719	1416	886	2462	281	4916	120
												1114	26560	1417	487	2463	780	4917	120
												1115	19562	1418	1111	2464	358	4918	105
												1116	13709	1419	595	2465	603	4921	159
												1117	9630	1420	731	2466	766	4928	165
												1118	7070	1421	1482	2467	791	4936	211
												1119	2798	1424	142	2468	745	4937	87
												1120	7404	1426	171	2469	1098	4954	159
												1121	6827	1427	927	2470	479	4966	60
												1122	19708	1428	3070	2471	796	5026	173
												1123	9870	1430	2379	2472	318	5027	120
												1124	8613	1431	1488	2473	79	5028	120
												1125	10533	1432	89	2477	317	5029	120
												1126	8246	1433	245	2479	334	5030	120
												1127	15325	1434	2094	2484	317	5031	116
												1128	19200	1435	845	2492	284	5032	54
												1129	18643	1436	188	2507	19	5034	159
												1130	23496	1437	545	2508	613	5039	159
												1131	24049	1438	902	2509	829	5041	159
												1132	17305	1439	649	2510	598	5043	159
												1133	8918	1442	750	2511	557	5046	159
												1134	9524	1443	2284	2512	377	5050	31
												1135	7965	1444	3070	2513	938	5052	118
												1136	7987	1445	1536	2514	239	5053	85
												1137	3055	1446	927	2515	239	5056	160
												1138	4633	1447	1709	2516	322	5058	160
												1139	3414	1448	2654	2517	419	5062	160
												1140	4246	1449	722	2518	779	5069	160
												1141	3566	1450	607	2519	723	5071	160
												1142	5568	1451	1484	2520	338	5076	287
												1143	6384	1452	1052	2521	452	5077	190
												1144	6385	1453	1113	2522	300	5079	94
												1145	6387	1454	481	2523	154	5080	81
												1146	6150	1455	1117	2524	282	5082	159
												1147	4711	1456	14	2525	1007	5153	159
												1148	5188	1458	4205	2526	1086	5155	159
												1149	2210	1459	491	2527	298	5157	159
												1150	1036	1460	1137	2528	32	5160	159
												1151	1697	1461	43	2530	325	5162	159
												1152	2097	1463	384	2534	151	5171	17
												1153	1920	1464	474	2535	35	5172	369
												1154	2748	1465	2178	2536	122	5173	147
												1155	3389	1466	1398	2537	246	5186	18
												1157	4753	1467	600	2538	246	5187	137
												1158	4119	1468	1481	2539	949	5190	83
												1159	11023	1469	728	2540	628	5194	39
												1160	4106	1471	87	2541	398	5199	136
												1161	4752	1472	1301	2542	240	5211	23
												1162	13307	1473	542	2543	240	5222	174
												1163	10815	1474	2605	2544	60	5223	134
												1164	8088	1475	390	2548	36	5224	73
												1165	6965	1476	1471	2552	28	5248	161
												1166	8158	1477	789	2561	70	5258	159
												1167	6039	1478	715	2562	49	5264	159
												1168	8214	1479	1120	2563	313	5268	285
												1169	1533	1480	24	2568	40	5269	241
												1170	2223	1482	1035	2569	488	5270	151
												1171	573	1483	766	2570	651	5271	191
												1172	6692	1484	2415	2573	657	5277	159
												1173	2499	1485	1492	2575	541	5280	159
												1174	6691	1486	1975	2577	319	5282	159
												1175	8132	1487	1518	2579	120	5285	160
												1176	7066	1488	38	2580	371	5288	159
												1177	7979	1489	473	2581	360	5295	159
												1178	13260	1490	679	2582	146	5307	159
												1179	21376	1491	425	2584	76	5313	44
												1180	7148	1492	493	2585	249	5314	184
												1181	10977	1493	1090	2586	548	5315	330
												1182	14068	1494	743	2593	324	5316	252
												1183	5189	1495	1178	2594	1295	5317	400
												1184	8435	1496	1163	2595	355	5318	251
												1185	4234	1497	1160	2596	321	5319	120
												1186	26444	1498	1423	2598	73	5320	243
												1187	14978	1499	876	2599	520	5321	149
												1188	14887	1500	158	2600	317	5322	462
												1189	14933	1501	694	2601	317	5323	268
												1190	19030	1502	1513	2602	19	5324	400
												1191	22745	1503	2109	2603	100	5325	292
												1192	19623	1504	482	2615	18	5326	467
												1193	26983	1505	482	2618	319	5327	438
												1194	30974	1506	213	2623	302	5328	169
												1195	18273	1509	342	2624	258	5329	159
												1196	18541	1510	2723	2625	453	5330	5
												1197	11506	1511	2475	2626	240	5331	278
												1198	12865	1512	1871	2627	314	5332	120
												1199	14949	1513	2989	2628	240	5333	161
												1200	12487	1514	2595	2629	558	5334	159
												1201	4529	1515	2056	2630	240	5346	159
												1202	4232	1516	1686	2631	240	5349	159
												1203	9289	1517	1024	2632	306	5357	159
												1204	8199	1518	815	2633	559	5361	159
												1205	8659	1519	2728	2634	240	5365	159
												1206	4429	1520	1745	2635	240	5367	159
												1207	5720	1521	1648	2636	240	5373	172
												1208	338	1522	538	2637	240	5374	120
												1209	400	1523	654	2638	240	5375	120
												1210	2192	1524	2026	2639	164	5376	179
												1211	1969	1525	1215	2642	317	5377	120
												1212	344	1526	1189	2646	50	5378	120
												1213	2228	1527	2980	2647	46	5379	120
												1214	3182	1528	257	2648	469	5380	179
												1215	2716	1529	1570	2649	200	5381	120
												1216	5572	1530	1883	2650	588	5382	120
												1217	5781	1538	766	2651	239	5383	120
												1218	3061	1539	1874	2652	811	5384	120
												1219	4625	1540	1572	2653	1595	5385	120
												1220	1654	1541	2505	2654	850	5386	120
												1221	3432	1542	485	2655	869	5387	171
												1222	3109	1543	2236	2656	693	5388	120
												1223	4165	1544	2377	2657	573	5389	120
												1224	4438	1545	371	2658	950	5390	120
												1225	4281	1546	634	2659	239	5391	278
												1226	7998	1548	262	2660	259	5392	120
												1227	18960	1549	1815	2661	873	5393	120
												1228	5149	1550	755	2662	162	5394	120
												1229	9011	1551	202	2667	471	5395	120
												1230	8061	1552	856	2668	394	5396	73
												1231	13057	1553	479	2671	51	5412	159
												1232	8522	1554	1114	2673	318	5419	159
												1233	3138	1555	479	2681	466	5433	159
												1234	2433	1556	1500	2682	239	5440	159
												1236	8003	1558	107	2683	239	5447	126
												1237	3352	1559	1577	2684	263	5448	227
												1238	8271	1561	159	2685	1094	5449	208
												1239	12208	1562	483	2686	877	5466	159
												1240	6199	1563	1260	2687	906	5477	148
												1241	11202	1564	1244	2688	262	5478	14
												1242	14206	1565	1250	2689	240	5538	159
												1243	19936	1567	641	2690	240	5543	249
												1244	10131	1570	968	2691	240	5546	159
												1245	12866	1571	999	2692	231	5551	159
												1246	5170	1572	1936	2693	346	5553	159
												1247	5729	1573	1745	2694	239	5555	159
												1248	21056	1574	1899	2695	239	5558	159
												1249	12069	1575	2007	2696	556	5562	159
												1250	9968	1576	2711	2697	555	5565	163
												1251	12757	1577	1485	2698	240	5568	160
												1252	13406	1578	1061	2699	240	5570	17
												1253	15048	1579	1597	2700	462	5571	143
												1254	15757	1580	961	2701	81	5574	160
												1255	15601	1581	2095	2704	95	5578	87
												1256	15860	1582	2321	2705	241	5579	121
												1257	19219	1583	2316	2706	560	5580	121
												1258	22130	1584	1622	2707	30	5581	281
												1259	23213	1585	617	2711	319	5582	121
												1260	24412	1586	2775	2715	165	5583	281
												1261	21152	1588	648	2716	629	5584	98
												1262	16057	1589	450	2717	43	5586	74
												1263	10013	1590	914	2718	309	5587	145
												1264	8374	1591	2185	2719	414	5588	206
												1265	2633	1592	1778	2720	399	5594	101
												1266	7095	1593	2341	2721	485	5665	159
												1267	6919	1594	572	2722	212	5667	244
												1268	1469	1595	759	2723	321	5668	120
												1269	2754	1596	3903	2725	317	5669	279
												1270	3589	1597	1088	2727	317	5670	120
												1271	7204	1599	660	2728	161	5671	120
												1272	2876	1600	1450	2729	716	5672	182
												1273	2923	1601	1329	2730	479	5673	121
												1274	1519	1602	3079	2731	479	5674	277
												1275	1443	1603	2931	2732	479	5675	140
												1276	288	1604	4014	2733	725	5676	94
												1277	3588	1605	479	2734	240	5684	87
												1278	3282	1606	167	2735	311	5685	73
												1280	2057	1607	1040	2736	242	5691	72
												1281	1660	1608	479	2737	242	5696	51
												1282	1687	1609	530	2738	242	5698	142
												1283	3971	1610	1344	2739	242	5699	17
												1284	2601	1611	1215	2740	340	5711	159
												1285	1172	1612	2251	2744	366	5734	159
												1286	2336	1613	704	2745	82	5759	52
												1287	4707	1614	983	2748	375	5760	108
												1288	6178	1615	1665	2749	240	5770	159
												1289	1495	1616	126	2750	240	5776	159
												1290	6038	1617	479	2751	263	5780	267
												1291	6509	1618	1306	2752	258	5781	384
												1292	7015	1619	1227	2753	310	5782	286
												1293	5335	1620	746	2762	79	5783	159
												1294	3818	1621	2005	2763	242	5789	159
												1295	12363	1622	3127	2764	209	5792	159
												1296	3263	1623	559	2765	240	5794	159
												1297	1756	1625	637	2766	44	5797	159
												1298	2552	1626	643	2767	318	5800	159
												1299	8622	1627	742	2768	128	5807	159
												1300	7570	1628	139	2769	598	5819	159
												1301	7799	1629	691	2774	518	5826	118
												1302	29197	1630	3294	2775	830	5828	169
												1303	10914	1631	945	2776	880	5829	279
												1304	11989	1632	963	2777	916	5830	215
												1305	19372	1633	513	2778	898	5831	249
												1306	17215	1634	830	2779	805	5832	241
												1307	23190	1635	1495	2780	260	5834	159
												1308	8142	1636	1470	2781	123	5835	307
												1309	9229	1637	1221	2783	176	5836	353
												1310	7069	1638	1940	2786	111	5837	228
												1311	3340	1639	1614	2787	213	5838	301
												1312	13700	1640	1812	2791	113	5839	523
												1313	10337	1641	2827	2792	223	5840	251
												1314	10069	1642	1048	2793	66	5841	259
												1315	12648	1643	1448	2795	462	5842	122
												1316	8073	1644	847	2796	755	5843	254
												1317	16186	1645	2440	2797	720	5844	93
												1318	9796	1646	1659	2798	239	5845	182
												1319	11925	1647	1352	2799	239	5846	284
												1320	8012	1648	943	2800	242	5847	120
												1321	21588	1649	1204	2801	93	5848	164
												1322	21369	1650	966	2803	448	5858	159
												1323	16547	1651	1396	2804	115	5861	159
												1324	15187	1652	1589	2805	365	5866	105
												1325	12713	1653	871	2806	415	5867	120
												1326	15168	1654	1100	2807	302	5868	120
												1327	9381	1655	1408	2817	748	5869	223
												1328	12037	1656	1793	2818	533	5873	159
												1329	9700	1657	1213	2819	505	5877	159
												1330	4577	1658	549	2823	161	5879	159
												1331	2588	1665	183	2824	241	5885	159
												1332	5033	1667	1657	2825	766	5899	200
												1333	3972	1668	1718	2826	674	5900	371
												1334	958	1669	2504	2827	454	5901	216
												1335	4156	1671	2334	2828	240	5902	395
												1336	4243	1672	3702	2829	882	5903	282
												1337	3271	1673	1050	2830	240	5910	28
												1338	2462	1674	361	2831	558	5911	134
												1339	2055	1675	1247	2832	240	5912	86
												1340	699	1676	757	2833	325	5924	159
												1341	7736	1677	1212	2835	64	5931	159
												1342	3582	1678	11	2836	860	5940	32
												1343	4786	1679	137	2837	460	5941	120
												1344	6121	1680	1757	2838	359	5942	120
												1346	1108	1681	1084	2840	202	5943	120
												1347	2493	1682	1027	2841	502	5944	3
												1348	233	1683	1891	2842	556	5945	144
												1349	2343	1684	1306	2849	345	5951	102
												1350	1295	1685	962	2850	749	5952	57
												1351	6356	1686	1455	2851	326	5959	173
												1352	4901	1687	1328	2852	63	5961	159
												1353	2243	1688	353	2853	256	5978	201
												1354	669	1691	403	2854	22	5979	120
												1355	4357	1692	1144	2855	331	5980	120
												1356	5642	1693	1421	2856	337	5981	120
												1357	5997	1694	980	2857	448	5982	120
												1358	13004	1695	627	2868	177	5983	120
												1359	7355	1697	238	2869	245	5984	121
												1360	2767	1698	613	2870	303	5985	210
												1361	4697	1699	1300	2871	242	5986	121
												1362	12840	1700	1235	2872	241	5987	121
												1363	7764	1701	1587	2873	59	5988	121
												1364	8897	1702	626	2874	320	5989	271
												1365	11395	1703	635	2880	451	5990	11
												1366	18137	1706	636	2885	318	6047	194
												1367	14230	1707	1059	2889	318	6048	120
												1368	15292	1708	1832	2895	76	6049	120
												1369	10626	1709	3320	2896	240	6050	279
												1370	11846	1710	3177	2897	240	6051	120
												1371	18170	1711	2440	2898	557	6052	120
												1372	17107	1712	2071	2899	240	6053	120
												1373	17685	1713	3768	2900	240	6054	120
												1374	17945	1714	5718	2901	240	6055	283
												1375	17301	1715	1661	2902	240	6056	120
												1376	17964	1716	1639	2903	409	6057	120
												1377	16493	1717	814	2904	148	6058	279
												1378	15366	1718	1285	2908	607	6059	120
												1379	14202	1719	1471	2909	1287	6060	120
												1380	17208	1720	1464	2910	616	6061	120
												1381	17108	1721	1503	2911	640	6062	120
												1382	18908	1724	743	2913	355	6063	162
												1383	15100	1725	1096	2914	323	6065	159
												1384	11633	1726	483	2915	286	6067	159
												1385	10897	1727	1695	2916	304	6068	45
												1386	7421	1728	1940	2917	1102	6069	120
												1387	9282	1729	2668	2918	240	6070	249
												1388	14832	1730	2831	2919	342	6071	150
												1389	7483	1731	1862	2920	239	6072	120
												1390	9178	1732	2698	2921	239	6073	120
												1391	4746	1733	667	2922	239	6074	288
												1392	4163	1734	788	2923	973	6075	120
												1393	7594	1735	1600	2924	194	6076	120
												1394	2566	1736	522	2927	318	6077	231
												1395	5011	1737	914	2929	318	6080	160
												1396	6583	1738	382	2937	463	6083	160
												1397	6842	1739	636	2938	239	6086	160
												1398	4337	1740	1353	2939	239	6093	160
												1399	5704	1741	362	2940	274	6095	160
												1400	11492	1742	436	2941	803	6096	69
												1401	16405	1744	824	2942	870	6097	144
												1402	3172	1745	479	2943	912	6098	70
												1403	10018	1746	768	2944	375	6100	160
												1404	6975	1747	425	2949	317	6103	82
												1405	10889	1748	426	2952	317	6104	189
												1406	4080	1749	770	2953	336	6105	171
												1407	7527	1750	2586	2954	240	6177	173
												1408	6827	1751	42	2955	240	6178	120
												1412	3746	1752	497	2956	240	6179	205
												1413	6708	1753	637	2957	238	6181	159
												1414	4147	1754	855	2958	83	6186	208
												1415	5199	1755	2801	2959	241	6187	120
												1416	3735	1756	1102	2960	1067	6188	251
												1417	2656	1757	1083	2961	966	6189	120
												1418	5089	1758	822	2962	886	6190	120
												1419	6068	1759	826	2963	454	6191	120
												1420	7278	1760	758	2964	744	6192	120
												1421	7594	1761	2700	2965	522	6193	120
												1422	3052	1762	595	2966	257	6194	110
												1423	12145	1764	1137	2967	310	6196	151
												1424	7797	1765	1078	2970	302	6197
												1425	19040	1766	503	2972	318	6203	159
												1426	7957	1767	845	2977	223	6211	159
												1427	8526	1768	1207	2979	382	6223	187
												1428	10263	1769	1486	2980	240	6224	120
												1429	6716	1770	1318	2981	557	6225	78
												1430	15796	1771	1009	2982	239	6246	159
												1431	9681	1772	643	2983	557	6271	160
												1432	15263	1773	914	2984	239	6282	159
												1433	21848	1774	758	2985	421	6288	159
												1434	14854	1775	970	2989	317	6292	91
												1435	19327	1776	1076	2996	317	6293	131
												1436	20926	1777	1356	2999	188	6294	2
												1437	17651	1778	1026	3000	242	6295	159
												1438	18762	1779	1115	3001	241	6301	159
												1439	16987	1780	1114	3002	241	6304	159
												1440	20738	1781	305	3003	244	6306	24
												1441	18534	1782	1593	3004	673	6309	159
												1442	19231	1783	1722	3005	240	6312	159
												1443	14268	1784	2841	3006	240	6319	159
												1444	14210	1785	1440	3007	766	6331	199
												1445	11388	1786	479	3008	619	6332	120
												1446	19655	1787	479	3009	686	6333	120
												1447	19591	1788	479	3010	565	6334	120
												1448	12693	1789	479	3011	524	6335	30
												1449	13936	1790	527	3012	141	6340	168
												1450	12840	1791	219	3017	397	6341	278
												1451	13476	1793	470	3018	239	6342	142
												1452	12449	1794	1281	3019	494	6343	582
												1453	21946	1795	1239	3020	359	6344	107
												1454	7141	1796	2	3021	477	6346	159
												1455	9307	1797	1822	3022	874	6347	211
												1456	3465	1798	799	3023	293	6348	424
												1457	9570	1799	642	3024	249	6349	91
												1458	4976	1800	3246	3025	562	6350	95
												1459	5808	1801	894	3026	243	6351	506
												1460	5431	1802	1682	3027	198	6352	193
												1461	7050	1803	1600	3029	286	6353	512
												1462	5109	1804	2374	3030	312	6354	361
												1463	6594	1805	1004	3031	360	6355	295
												1464	1689	1806	1001	3032	613	6356	138
												1465	7609	1807	801	3033	502	6357	120
												1466	10513	1809	100	3034	752	6358	368
												1467	9153	1810	1213	3035	1734	6359	242
												1468	6230	1811	1940	3036	255	6360	337
												1469	5968	1812	667	3038	182	6361	44
												1470	7647	1813	716	3039	704	6370	159
												1471	9146	1814	661	3040	65	6373	159
												1472	4078	1815	742	3043	325	6381	233
												1473	2369	1818	152	3046	206	6382	120
												1474	1066	1819	1293	3047	955	6383	120
												1476	2282	1820	1051	3048	1362	6384	120
												1477	2679	1821	488	3049	1814	6385	278
												1478	2470	1822	942	3050	922	6386	120
												1479	1749	1826	1549	3051	567	6387	224
												1480	5334	1827	1231	3052	364	6388	178
												1481	10751	1828	1631	3053	728	6389	342
												1482	4321	1829	1490	3054	242	6390	120
												1483	5082	1830	480	3055	242	6391	211
												1484	6256	1831	1116	3056	242	6397	159
												1485	6374	1832	487	3057	313	6411	159
												1486	9423	1833	716	3058	479	6412	330
												1487	5433	1834	1035	3059	816	6413	346
												1488	6907	1835	479	3060	239	6414	306
												1489	4053	1836	1841	3061	529	6415	397
												1490	13562	1837	2100	3062	379	6416	208
												1491	9561	1838	2397	3063	378	6417	53
												1492	13354	1839	1749	3064	239	6423	96
												1493	3208	1840	1316	3065	239	6424	76
												1494	12817	1841	2478	3066	239	6425	134
												1495	10510	1842	4577	3067	301	6426	170
												1496	16709	1843	1537	3073	149	6427	35
												1497	12489	1844	156	3074	662	6435	105
												1498	8108	1845	9	3075	465	6436	53
												1499	13971	1846	1611	3076	528	6443	159
												1500	14636	1847	1489	3077	279	6452	160
												1501	17707	1848	246	3078	273	6456	117
												1502	23242	1849	52	3079	800	6457	25
												1503	20892	1850	702	3080	21	6463	159
												1504	22848	1851	1018	3085	680	6465	2
												1505	17990	1852	1122	3087	318	6466	144
												1506	19115	1853	1917	3091	341	6467	165
												1507	24714	1854	2550	3092	556	6468	131
												1508	21392	1855	1056	3093	429	6469	194
												1509	14081	1856	839	3094	556	6470	87
												1510	25177	1857	436	3095	239	6471	61
												1511	24266	1858	1866	3096	239	6473	159
												1512	21752	1859	658	3097	240	6490	159
												1513	23027	1860	1331	3098	240	6497	159
												1514	19041	1861	922	3099	239	6502	110
												1515	10715	1862	1419	3100	400	6503	250
												1516	12597	1863	846	3101	239	6504	121
												1517	11417	1864	1719	3102	156	6505	121
												1518	4826	1865	1879	3105	191	6506	121
												1519	9632	1866	785	3106	498	6507	121
												1520	5430	1867	222	3109	320	6508	155
												1521	5535	1868	1098	3111	237	6509	73
												1522	5242	1869	1570	3112	239	6559	159
												1523	8173	1870	1772	3113	291	6562	159
												1524	10176	1871	655	3119	161	6566	71
												1525	2416	1872	1114	3120	241	6567	92
												1526	5039	1873	479	3121	241	6570	159
												1527	8046	1874	877	3122	242	6574	146
												1528	5798	1875	2608	3123	242	6575	13
												1529	5252	1876	2266	3124	69	6577	159
												1530	11427	1877	1423	3127	14	6578	89
												1531	7839	1878	6312	3128	550	6579	70
												1532	8636	1879	2027	3129	605	6583	160
												1533	10945	1880	1858	3130	319	6586	167
												1534	9158	1881	885	3136	70	6589	144
												1535	4587	1882	1013	3137	275	6590	154
												1536	8459	1883	528	3141	318	6592	160
												1537	311	1884	908	3145	317	6595	160
												1540	47	1885	810	3154	372	6598	160
												1541	471	1886	497	3155	243	6599	47
												1542	1706	1887	915	3156	241	6600	151
												1543	2233	1888	1328	3157	240	6601	188
												1544	4158	1889	2240	3158	239	6602	110
												1545	6604	1890	71	3159	535	6605	77
												1546	4196	1891	417	3165	351	6606	318
												1547	5700	1892	2646	3166	487	6607	381
												1548	5401	1893	583	3167	557	6608	75
												1549	8036	1894	799	3168	294	6612	32
												1550	6132	1895	479	3169	474	6613	221
												1551	5364	1896	1659	3170	1029	6614	173
												1552	12818	1897	729	3171	654	6615	198
												1553	10666	1898	479	3172	493	6616	80
												1554	8285	1899	124	3173	257	6691	159
												1555	18219	1900	1015	3174	165	6693	159
												1556	16417	1901	1035	3175	627	6698	188
												1557	12359	1902	830	3178	246	6699	88
												1558	21287	1903	980	3179	548	6707	32
												1559	18092	1904	1197	3183	318	6708	247
												1560	17687	1905	1117	3184	93	6709	37
												1561	17339	1906	279	3185	225	6715	159
												1562	15796	1907	1126	3193	463	6723	159
												1563	19702	1908	1335	3194	239	6735	159
												1564	17761	1909	605	3195	239	6737	41
												1565	20268	1910	648	3196	431	6738	120
												1566	20372	1911	34	3197	179	6739	186
												1567	20822	1912	1876	3198	317	6749	29
												1568	20884	1913	1121	3199	518	6750	120
												1569	17727	1914	1186	3200	344	6751	215
												1570	23883	1915	547	3201	239	6752	120
												1571	22862	1917	103	3202	239	6753	149
												1572	18651	1918	961	3203	239	6758	159
												1573	20603	1919	1836	3204	230	6764	64
												1574	20330	1920	374	3205	556	6765	120
												1575	24045	1921	1875	3206	239	6766	120
												1576	16467	1922	1011	3207	45	6767	106
												1577	22059	1923	743	3208	839	6783	162
												1578	20555	1924	436	3209	897	6788	81
												1579	14090	1925	2257	3210	239	6789	123
												1580	22276	1926	1278	3211	239	6790	123
												1581	23115	1928	1892	3212	239	6791	123
												1582	15017	1929	737	3213	223	6792	126
												1583	13049	1930	959	3214	236	6793	120
												1584	7683	1931	2235	3215	239	6794	201
												1585	5825	1932	1786	3216	777	6800	159
												1586	3781	1935	926	3217	883	6807	159
												1587	9046	1936	1066	3218	661	6813	159
												1588	9176	1937	1458	3219	372	6816	159
												1589	11809	1938	1142	3220	707	6821	159
												1590	14145	1939	2223	3221	718	6824	9
												1591	17063	1940	1114	3222	499	6831	159
												1592	8154	1941	1137	3223	229	6843	71
												1593	13847	1942	2488	3224	283	6849	51
												1594	19357	1943	834	3225	424	6851	24
												1595	15180	1944	510	3226	386	6852	220
												1596	7089	1945	481	3227	239	6853	278
												1597	4199	1946	527	3228	558	6854	120
												1598	5573	1947	726	3229	239	6855	582
												1599	3676	1948	1488	3230	239	6856	61
												1600	4842	1949	1723	3231	239	6857	347
												1601	1229	1950	982	3232	7	6858	422
												1602	3913	1951	111	3235	252	6859	375
												1603	2965	1954	297	3236	239	6860	462
												1604	4126	1955	422	3237	557	6861	353
												1605	5160	1956	1378	3238	239	6862	350
												1606	5909	1957	1292	3239	406	6863	319
												1607	1198	1958	480	3240	239	6864	204
												1608	2254	1959	886	3241	557	6865	228
												1609	2825	1960	315	3242	239	6866	158
												1610	4637	1961	1760	3243	239	6867	267
												1611	6823	1962	579	3244	239	6868	120
												1612	5899	1963	794	3245	557	6869	120
												1613	4746	1964	598	3246	239	6870	171
												1614	804	1965	3005	3247	239	6873	76
												1615	5844	1966	3754	3248	242	6874	120
												1616	4038	1967	2737	3249	246	6875	201
												1617	11862	1968	2093	3250	239	6882	159
												1618	5936	1969	4050	3251	256	6885	159
												1619	15000	1970	4945	3252	540	6893	159
												1620	16237	1971	802	3253	240	6897	159
												1621	20812	1972	1083	3254	226	6899	240
												1622	17158	1973	101	3259	301	6900	285
												1623	16085	1974	1137	3260	830	6901	238
												1624	19012	1975	1060	3263	634	6902	120
												1625	20272	1976	36	3267	321	6903	281
												1626	20804	1978	546	3268	60	6904	120
												1627	13285	1979	527	3271	87	6905	54
												1628	15592	1980	867	3272	239	6909	184
												1629	15440	1981	1682	3273	505	6910	190
												1630	21686	1982	1139	3275	49	6911	120
												1631	15863	1983	637	3276	659	6912	120
												1632	15140	1984	1125	3277	464	6913	172
												1633	11464	1985	2244	3278	17	6914	156
												1634	14002	1986	2503	3280	326	6915	109
												1635	16109	1987	1603	3283	46	6923	56
												1636	17580	1988	1383	3284	243	6924	174
												1637	19248	1989	303	3285	79	6925	249
												1638	18054	1990	638	3287	161	6926	287
												1639	19494	1993	950	3288	471	6927	214
												1640	22293	1994	1966	3289	109	6928	254
												1641	14709	1995	930	3290	245	6929	146
												1642	9808	1996	1134	3291	21	6930	24
												1643	7328	1997	1419	3295	424	6935	159
												1644	9122	1998	2998	3296	644	6936	364
												1645	14979	1999	2001	3299	325	6937	296
												1646	5787	2000	1474	3300	128	6938	217
												1647	12010	2001	1210	3301	249	6939	99
												1648	7885	2002	2201	3302	233	6940	46
												1649	5869	2003	2103	3303	264	6947	159
												1650	9667	2004	1526	3304	799	6954	138
												1651	6667	2005	1251	3305	1096	6955	20
												1652	11290	2006	912	3306	752	6964	160
												1653	12025	2007	313	3307	703	6967	97
												1654	16578	2008	19	3308	254	6968	122
												1655	13991	2009	658	3309	575	6969	122
												1656	24329	2010	660	3310	159	6970	62
												1657	17360	2012	639	3313	317	6975	80
												1658	6035	2013	650	3315	302	6976	243
												1659	11338	2014	432	3316	185	6977	205
												1660	5802	2015	1509	3323	317	6979	66
												1661	3755	2016	2031	3330	4	6980	115
												1662	3003	2017	3302	3331	402	6981	204
												1663	5127	2018	548	3332	218	6982	283
												1664	5686	2019	2108	3333	500	6983	330
												1666	140	2020	2374	3334	256	6984	120
												1668	689	2021	958	3335	52	6985	278
												1669	1672	2022	1593	3341	1460	6986	74
												1670	10724	2023	1489	3342	613	7002	210
												1671	10422	2024	1639	3343	318	7003	120
												1672	9995	2025	1459	3347	8	7004	1
												1673	8168	2026	8	3348	317	7008	61
												1674	10287	2029	884	3350	142	7009	159
												1675	8964	2030	1020	3356	28	7015	159
												1676	9235	2031	10	3357	289	7020	162
												1677	5534	2032	1884	3362	319	7021	53
												1678	7931	2033	1660	3365	283	7022	44
												1679	13610	2035	778	3366	241	7069	122
												1680	10273	2036	1113	3367	17	7071	1
												1681	18464	2037	950	3376	203	7072	158
												1682	8548	2038	390	3377	240	7074	159
												1683	14914	2040	476	3378	240	7078	163
												1684	18423	2041	142	3379	240	7082	159
												1685	17683	2042	1399	3380	241	7086	159
												1686	11027	2043	656	3381	241	7088	144
												1687	16931	2044	567	3382	241	7089	15
												1688	11616	2045	631	3383	357	7090	159
												1689	16711	2046	305	3384	310	7095	161
												1690	21432	2047	324	3385	393	7098	51
												1691	21668	2048	629	3386	319	7099	115
												1692	19864	2049	838	3393	324	7102	326
												1693	18076	2050	739	3396	259	7104	160
												1694	19785	2051	2250	3397	318	7107	244
												1695	20981	2052	2731	3401	317	7108	140
												1696	16422	2053	2804	3402	258	7109	172
												1697	21160	2054	1590	3407	115	7110	205
												1698	22840	2055	1348	3408	242	7111	159
												1699	20044	2056	1645	3409	242	7112	160
												1700	18702	2057	3002	3410	563	7113	160
												1701	18914	2058	1921	3411	338	7116	115
												1702	22451	2059	1351	3415	86	7117	122
												1703	17363	2060	2415	3416	240	7118	278
												1704	14608	2061	978	3417	240	7119	308
												1705	12711	2062	1071	3418	311	7120	121
												1706	12285	2063	2673	3419	479	7121	113
												1707	17896	2064	577	3420	479	7157	79
												1708	11931	2065	1838	3421	479	7158	108
												1709	11592	2066	884	3422	596	7189	14
												1710	4408	2067	1751	3423	514	7190	141
												1711	6479	2068	274	3424	240	7203	159
												1712	7137	2069	480	3425	897	7205	159
												1713	5781	2070	2650	3426	796	7210	159
												1714	12206	2071	1172	3427	796	7219	159
												1715	4500	2076	554	3428	441	7227	159
												1716	7089	2077	82	3429	240	7235	159
												1717	17326	2078	669	3430	309	7247	159
												1718	27916	2079	1186	3431	456	7251	159
												1719	18571	2083	692	3434	374	7262	63
												1720	19567	2084	305	3435	349	7263	159
												1721	22699	2085	830	3436	145	7265	99
												1722	22636	2087	927	3439	318	7270	159
												1723	15109	2088	366	3440	318	7278	30
												1724	2397	2089	982	3446	219	7279	150
												1725	6099	2090	888	3448	37	7280	123
												1726	9251	2091	2332	3449	557	7281	120
												1727	6256	2092	1371	3450	239	7282	213
												1728	4057	2093	3263	3451	369	7295	162
												1729	2272	2094	3441	3452	427	7297	100
												1730	3352	2095	2232	3453	239	7298	123
												1732	876	2096	1592	3454	427	7299	122
												1733	1774	2097	1757	3455	556	7300	42
												1734	6797	2098	3198	3456	239	7306	50
												1735	8819	2099	2754	3457	239	7312	159
												1736	8433	2101	47	3458	239	7319	159
												1737	3366	2102	1165	3459	239	7325	202
												1738	6325	2103	183	3460	239	7326	120
												1739	4983	2104	130	3461	487	7327	155
												1740	7153	2106	1035	3462	494	7328	237
												1741	5742	2107	2321	3463	516	7329	120
												1742	8706	2108	1445	3464	1243	7330	32
												1743	8420	2109	2854	3465	1005	7332	103
												1744	18350	2110	2960	3466	239	7333	56
												1745	20339	2111	592	3467	239	7343	159
												1746	21205	2112	481	3468	239	7361	159
												1747	15370	2113	2218	3469	239	7365	159
												1748	14616	2114	3301	3470	239	7367	204
												1749	11616	2115	831	3471	239	7370	181
												1750	8198	2116	1578	3472	558	7371	120
												1751	10522	2117	1534	3473	239	7372	120
												1752	9146	2118	1579	3474	106	7373	158
												1753	14783	2119	2259	3475	85	7374	124
												1754	18341	2120	479	3477	269	7375	120
												1755	15911	2121	1073	3478	254	7376	17
												1756	23158	2122	570	3479	330	7377	132
												1757	26357	2123	1715	3480	701	7378	128
												1758	21879	2124	1777	3481	726	7381	100
												1759	18443	2125	916	3484	319	7382	60
												1760	10663	2126	686	3486	25	7387	159
												1761	15827	2127	890	3487	117	7394	159
												1762	22199	2128	1049	3488	239	7397	159
												1763	22164	2129	2095	3489	239	7401	95
												1764	18501	2130	2523	3490	239	7402	120
												1765	18780	2131	2041	3491	239	7403	120
												1766	21089	2132	1388	3492	355	7404	120
												1767	19542	2133	827	3493	557	7405	189
												1768	20538	2135	396	3494	347	7409	198
												1769	19878	2136	1180	3495	240	7410	191
												1770	19858	2137	1574	3496	239	7411	212
												1771	14723	2138	1611	3497	557	7412	234
												1772	14446	2139	856	3498	239	7413	120
												1773	15749	2140	1736	3499	239	7414	120
												1774	12624	2141	1595	3500	239	7415	280
												1775	17259	2142	1566	3501	557	7416	118
												1776	9325	2143	1884	3502	239	7421	159
												1777	7061	2144	2473	3503	239	7422	50
												1778	15228	2145	1710	3504	239	7423	120
												1779	14391	2146	2278	3505	239	7424	120
												1780	14684	2147	1193	3506	266	7425	176
												1781	23461	2148	1631	3507	546	7426	126
												1782	16088	2149	40	3516	317	7427	134
												1783	19849	2150	1240	3519	634	7428	207
												1784	14683	2151	477	3523	321	7436	192
												1785	16026	2152	1304	3529	27	7437	241
												1786	12880	2153	862	3530	590	7438	93
												1787	10766	2154	2185	3531	276	7439	186
												1788	10346	2155	378	3532	349	7440	324
												1789	5863	2157	962	3536	326	7441	66
												1790	13620	2158	307	3542	219	7442	251
												1791	5722	2159	733	3543	388	7447	289
												1792	5697	2160	2237	3544	531	7448	303
												1794	353	2161	3465	3545	920	7449	299
												1797	2873	2162	727	3546	985	7450	216
												1798	11735	2163	2555	3547	370	7459	159
												1799	12000	2164	3922	3551	91	7466	159
												1800	4788	2165	2163	3552	558	7476	224
												1801	8282	2166	3889	3553	58	7477	121
												1802	6442	2168	56	3554	386	7478	122
												1803	6161	2169	500	3555	499	7479	25
												1804	13563	2170	739	3556	196	7486	18
												1805	20231	2171	231	3558	13	7487	252
												1806	18050	2172	2300	3559	319	7488	179
												1807	16822	2173	819	3560	183	7489	120
												1808	21896	2175	52	3561	219	7490	120
												1809	15923	2176	636	3563	309	7491	120
												1810	9097	2177	1105	3565	319	7492	317
												1811	19263	2178	270	3566	26	7493	208
												1812	16496	2179	709	3569	317	7494	121
												1813	17466	2180	1587	3574	61	7495	68
												1814	15512	2181	651	3575	1140	7497	159
												1815	18784	2183	1250	3576	507	7498	159
												1816	19078	2184	2948	3577	427	7514	159
												1817	10559	2185	127	3578	484	7516	278
												1818	15065	2186	1379	3579	317	7517	120
												1819	21521	2187	637	3588	315	7518	266
												1820	21539	2188	2889	3589	208	7519	125
												1821	21329	2189	1247	3590	111	7520	282
												1822	15949	2191	240	3591	316	7521	228
												1823	4086	2195	1271	3592	92	7527	159
												1824	8584	2198	1420	3594	11	7531	40
												1825	22556	2199	415	3597	1414	7532	83
												1826	22000	2200	866	3598	506	7579	95
												1827	26393	2201	616	3599	411	7580	120
												1828	17370	2204	670	3604	374	7581	278
												1829	30846	2205	1643	3609	17	7582	120
												1830	25943	2206	1201	3610	134	7583	120
												1831	25787	2207	1505	3613	317	7584	278
												1832	23961	2211	972	3618	18	7585	120
												1833	26757	2212	1279	3619	301	7586	279
												1834	24386	2213	2224	3626	265	7587	120
												1835	25812	2214	1959	3627	435	7588	120
												1836	17329	2215	2817	3628	674	7589	120
												1837	21129	2216	1198	3629	226	7590	379
												1838	23273	2217	2380	3631	171	7591	239
												1839	20418	2218	1863	3632	37	7592	267
												1840	23085	2219	3700	3640	37	7593	120
												1841	19487	2220	3734	3642	318	7594	279
												1842	19233	2221	2233	3649	401	7595	120
												1843	15409	2222	3311	3650	240	7596	120
												1844	16819	2223	3288	3651	459	7597	120
												1845	23901	2224	1666	3652	585	7598	260
												1846	14725	2225	3281	3653	558	7600	159
												1847	10971	2226	3911	3654	240	7602	159
												1848	8330	2227	3637	3655	240	7607	166
												1849	10550	2228	479	3656	240	7611	167
												1850	16883	2229	1597	3657	615	7614	326
												1851	13188	2230	960	3658	371	7615	98
												1852	7053	2231	980	3659	240	7616	286
												1853	9509	2232	864	3660	242	7617	126
												1854	7052	2233	423	3661	242	7618	126
												1855	5229	2234	2427	3662	242	7619	201
												1856	4286	2235	1832	3663	127	7621	160
												1859	1356	2236	699	3666	393	7623	161
												1860	1686	2237	479	3667	259	7624	160
												1861	123	2238	675	3677	152	7625	221
												1862	1457	2239	376	3678	280	7626	94
												1863	11224	2240	803	3679	311	7627	104
												1864	10827	2241	2043	3680	451	7628	225
												1865	6559	2242	1397	3681	896	7629	212
												1866	7188	2243	1150	3682	928	7630	167
												1867	12606	2244	2621	3683	797	7631	63
												1868	20664	2245	4508	3684	297	7691	91
												1869	19078	2246	554	3685	241	7702	297
												1870	19447	2247	43	3686	242	7703	73
												1871	20271	2248	449	3687	561	7715	159
												1872	15031	2249	1120	3688	122	7717	49
												1873	13267	2250	481	3690	321	7718	120
												1874	12484	2251	1120	3693	17	7719	13
												1875	17512	2252	1120	3695	318	7722	159
												1876	20329	2253	3984	3696	318	7726	11
												1877	18148	2254	2278	3701	260	7727	120
												1878	20243	2255	479	3702	65	7728	120
												1879	24897	2256	1261	3705	458	7729	120
												1880	16463	2257	1603	3706	239	7730	120
												1881	17212	2258	1762	3707	556	7731	168
												1882	19063	2259	980	3708	239	7739	159
												1883	17956	2260	752	3709	239	7747	159
												1884	22008	2261	841	3710	239	7751	31
												1885	20736	2262	84	3711	515	7752	120
												1886	13663	2263	363	3712	239	7753	120
												1887	7320	2264	1815	3713	239	7754	120
												1888	9898	2265	1133	3714	239	7755	120
												1889	18969	2266	1349	3715	239	7756	120
												1890	18614	2267	870	3716	231	7757	120
												1891	22976	2268	2982	3717	239	7758	120
												1892	24156	2269	2022	3718	216	7759	260
												1893	24404	2270	3425	3720	64	7760	120
												1894	23172	2271	1487	3721	494	7761	120
												1895	24204	2272	712	3722	365	7762	177
												1896	16769	2273	635	3723	239	7763	139
												1897	22027	2274	406	3724	239	7774	109
												1898	18659	2275	1298	3725	91	7775	78
												1899	16323	2276	913	3728	319	7782	80
												1900	12544	2277	690	3732	54	7791	341
												1901	22387	2278	780	3736	152	7792	94
												1902	18568	2279	1652	3737	297	7793	120
												1903	14895	2280	997	3738	644	7794	549
												1904	23077	2281	93	3739	239	7795	64
												1905	22519	2284	1634	3740	633	7798	169
												1906	15963	2285	2718	3741	506	7807	240
												1907	14861	2287	695	3742	820	7808	233
												1908	6532	2288	335	3743	834	7809	453
												1909	13659	2289	2289	3744	251	7824	159
												1910	19743	2290	615	3748	317	7828	108
												1911	13950	2291	1318	3749	317	7829	120
												1912	15527	2292	2560	3750	317	7830	120
												1913	16412	2293	724	3753	317	7831	265
												1914	7976	2294	958	3757	317	7832	120
												1915	11758	2295	2416	3762	379	7833	120
												1916	8986	2296	479	3763	558	7834	120
												1917	7669	2297	765	3764	241	7835	120
												1918	9264	2298	1113	3765		7836	120
												1919	3380	2299	256	3769	136	7837	255
												1920	3270	2300	1104	3772	317	7838	120
												1921	2240	2301	595	3775	634	7839	120
												1922	6587	2302	1672	3778	94	7840	251
												1923	8744	2303	2457	3779	226	7841	120
												1924	6902	2304	1522	3784	284	7842	120
												1925	8692	2305	575	3785	453	7843	120
												1926	15670	2307	152	3786	709	7844	270
												1927	23514	2308	1034	3788	318	7855	232
												1928	10315	2309	293	3792	322	7856	161
												1929	7088	2310	402	3796	39	7864	40
												1930	6884	2311	685	3797	503	7865	120
												1931	10225	2312	719	3798	248	7866	219
												1932	10377	2313	515	3799	55	7867	120
												1933	16923	2314	470	3800	210	7868	219
												1934	17528	2315	2213	3801	563	7869	120
												1935	14880	2316	2950	3802	247	7870	222
												1936	11588	2317	1554	3803	246	7871	120
												1937	16338	2318	657	3807	679	7872	224
												1938	14550	2319	566	3808	2	7873	148
												1939	17791	2320	819	3811	115	7877	4
												1940	11450	2321	1520	3812	460	7879	159
												1941	19099	2322	1528	3813	114	7893	160
												1942	16746	2323	3226	3814	333	7897	17
												1943	23117	2324	2897	3820	100	7899	171
												1944	20582	2325	626	3821	796	7900	121
												1945	15492	2326	1031	3822	521	7901	121
												1946	22952	2327	752	3824	168	7902	121
												1947	22813	2328	815	3825	192	7903	35
												1948	19832	2329	864	3829	305	7906	159
												1949	20042	2330	892	3830	1136	7908	73
												1950	17036	2331	171	3831	1100	7909	87
												1951	15416	2332	634	3832	1294	7917	159
												1952	16937	2334	228	3833	1423	7921	159
												1953	18758	2335	2178	3834	1422	7922	87
												1954	21963	2336	1287	3835	846	7923	120
												1955	26249	2337	58	3841	349	7924	195
												1956	19776	2338	351	3842	243	7925	120
												1957	19197	2339	659	3843	256	7926	120
												1958	19285	2340	837	3845	253	7927	280
												1959	18278	2341	1045	3846	134	7928	75
												1960	18901	2342	1045	3848	576	7933	159
												1961	21163	2343	3446	3849	687	7937	161
												1962	21297	2344	768	3850	190	7939	162
												1963	9750	2345	1510	3853	1474	7940	254
												1964	13733	2346	3062	3854	276	7941	120
												1965	14228	2347	2132	3855	443	7942	120
												1966	7314	2348	2472	3856	279	7943	120
												1967	5470	2349	2606	3857	14	7944	120
												1968	8002	2350	1429	3858	105	7945	120
												1969	7297	2351	3341	3859	309	7946	120
												1970	6788	2352	4376	3860	62	7947	120
												1971	6224	2353	3666	3865	318	7948	200
												1972	4248	2354	2572	3866	317	7949	191
												1973	10799	2355	4926	3869	317	7950	353
												1974	11119	2356	50	3875	319	7951	169
												1975	14257	2357	1484	3879	161	7952	119
												1976	11365	2358	223	3880	239	7953	120
												1977	14139	2359	891	3881	239	7954	184
												1978	13439	2360	2455	3882	243	7959	195
												1979	9053	2361	1861	3883	88	7961	117
												1980	4952	2362	1296	3884	33	7962	80
												1981	8287	2363	2864	3885	449	7971	159
												1982	4834	2364	882	3887	183	7978	159
												1983	5872	2365	479	3897	135	7988	252
												1984	7906	2366	553	3898	183	7989	71
												1986	1767	2367	1006	3905	196	7997	21
												1987	2482	2368	1800	3906	136	7998	339
												1988	5493	2369	2490	3907	257	7999	140
												1989	12629	2370	1841	3908	239	8000	52
												1990	17691	2371	1117	3909	557	8001	83
												1991	10089	2372	1360	3910	239	8002	24
												1992	5196	2373	509	3911	239	8009	140
												1993	5783	2374	750	3912	239	8010	232
												1994	2939	2375	790	3913	560	8011	120
												1995	131	2376	894	3914	240	8012	120
												1996	1424	2377	1245	3915	442	8013	120
												1997	4098	2378	869	3916	240	8014	132
												1998	8031	2379	1321	3917	240	8015	120
												1999	16382	2380	925	3918	239	8016	120
												2000	9878	2381	748	3919	413	8017	120
												2001	15891	2382	976	3920	239	8018	120
												2002	14337	2383	1174	3921	239	8019	120
												2003	19778	2384	837	3922	576	8020	120
												2004	10418	2385	552	3923	240	8021	120
												2005	20835	2386	1091	3924	239	8022	11
												2006	19439	2387	1555	3925	239	8026	282
												2007	19898	2388	1051	3926	240	8027	408
												2008	25886	2389	1567	3927	240	8028	88
												2009	13725	2390	2384	3928	239	8030	71
												2010	20259	2391	2655	3929	239	8031	212
												2011	21513	2392	1756	3930	239	8032	83
												2012	17626	2393	1805	3931	239	8033	159
												2013	20959	2394	2158	3932	240	8039	159
												2014	25876	2395	987	3933	239	8091	159
												2015	14838	2396	1955	3934	240	8093	236
												2016	19165	2397	1007	3935	438	8094	120
												2017	17954	2398	1097	3936	388	8095	120
												2018	21248	2399	1009	3937	630	8096	369
												2019	15954	2400	946	3938	1045	8097	120
												2020	20124	2401	1336	3939	1048	8098	186
												2021	16284	2402	480	3940	235	8100	74
												2022	22211	2403	1114	3943	318	8101	239
												2023	13077	2404	824	3944	252	8102	334
												2024	17394	2405	736	3945	867	8103	239
												2025	10110	2406	1098	3946	316	8104	288
												2026	14962	2407	1121	3947	241	8106	159
												2027	12205	2408	608	3948	420	8110	159
												2028	9135	2409	508	3949	556	8112	160
												2029	10926	2412	266	3950	339	8114	159
												2030	15367	2413	2391	3951	550	8115	6
												2031	6547	2417	720	3952	558	8119	52
												2032	6596	2418	814	3953	256	8120	118
												2033	6829	2419	1455	3954	153	8122	14
												2034	10703	2420	585	3957	325	8123	236
												2035	3449	2421	689	3961	317	8124	182
												2036	6441	2422	1369	3963	317	8125	124
												2037	8798	2423	1295	3967	441	8126	340
												2038	8963	2425	792	3968	239	8127	182
												2039	10472	2426	3394	3969	239	8128	6
												2040	4909	2427	812	3970	239	8129	157
												2041	9125	2428	4	3971	239	8131	180
												2042	11243	2430	2613	3972	239	8132	121
												2043	9316	2431	5307	3973	239	8133	197
												2044	8941	2432	2523	3974	239	8135	216
												2045	9862	2433	71	3975	239	8136	228
												2046	6225	2435	58	3976	239	8137	179
												2047	7388	2436	2421	3977	239	8138	126
												2048	5147	2437	819	3978	557	8139	22
												2052	185	2438	159	3979	239	8140	46
												2053	5176	2439	1276	3980	239	8141	129
												2054	11838	2440	1139	3981	239	8142	5
												2055	13905	2441	1276	3982	17	8203	175
												2056	9115	2442	1236	3984	319	8215	360
												2057	7152	2443	4719	3988	324	8227	159
												2058	3414	2444	4052	3994	318	8234	6
[truncated: 125,653 more rows]
