# Supplementary material for: Multifractal scaling analyses of urban street network structure: The cases of twelve megacities in China
Source: PLoS One. 2021 Feb 18;16(2):e0246925. doi: 10.1371/journal.pone.0246925 (PMC7891711; doi:10.1371/journal.pone.0246925)
Supplement: S2 Table — This MS Excel file contains the calculated Renyi entropy and related variables for estimating global and local multifractal parameters, as mentioned in S1 Appendix. (XLSX) [file pone.0246925.s003.xlsx]

## Sheet: Beijing
	k	ln(1/(2^k))	q=-40	q=-39	q=-38	q=-37	q=-36	q=-35	q=-34	q=-33	q=-32	q=-31	q=-30	q=-29	q=-28	q=-27	q=-26	q=-25	q=-24	q=-23	q=-22	q=-21	q=-20	q=-19	q=-18	q=-17	q=-16	q=-15	q=-14	q=-13	q=-12	q=-11	q=-10	q=-9	q=-8	q=-7	q=-6	q=-5	q=-4	q=-3	q=-2	q=-1	q=-0.9	q=-0.8	q=-0.7	q=-0.6	q=-0.5	q=-0.4	q=-0.3
D(q)	0	0	0	0	0	0	0	0	0	0	0	0	0	0	0	0	0	0	0	0	0	0	0	0	0	0	0	0	0	0	0	0	0	0	0	0	0	0	0	0	0	0	0	0	0	0	0	0	0
	1	-0.693147	1.51246	1.51181	1.51114	1.51043	1.50969	1.50892	1.50811	1.50727	1.50637	1.50543	1.50444	1.5034	1.50229	1.50111	1.49986	1.49853	1.49711	1.49558	1.49395	1.49219	1.49029	1.48824	1.48601	1.48359	1.48094	1.47806	1.47489	1.47142	1.46761	1.46341	1.45879	1.45372	1.44815	1.44207	1.43545	1.42829	1.42062	1.4125	1.40399	1.39521	1.39432	1.39343	1.39254	1.39165	1.39076	1.38987	1.38898
	2	-1.38629	3.55552	3.55332	3.55101	3.54858	3.54602	3.54332	3.54047	3.53747	3.53429	3.53092	3.52735	3.52355	3.51951	3.5152	3.5106	3.50568	3.5004	3.49473	3.48862	3.48202	3.47489	3.46715	3.45872	3.44952	3.43944	3.42835	3.41609	3.40248	3.38727	3.37018	3.35083	3.32875	3.30329	3.27365	3.23871	3.19693	3.14611	3.08299	3.00286	2.90008	2.8884	2.87646	2.86427	2.85183	2.83916	2.82625	2.81313
	3	-2.07944	5.74357	5.7402	5.73668	5.73297	5.72908	5.72499	5.72067	5.71612	5.71131	5.70622	5.70083	5.69509	5.68899	5.68248	5.67551	5.66805	5.66003	5.65138	5.64202	5.63187	5.6208	5.60869	5.59537	5.58065	5.56429	5.54598	5.52535	5.50189	5.475	5.44382	5.40726	5.36382	5.31146	5.24736	5.16772	5.06759	4.94133	4.78418	4.59538	4.38124	4.35897	4.33662	4.31424	4.29184	4.26945	4.24711	4.22485
	4	-2.77259	8.91353	8.90799	8.90216	8.89603	8.88958	8.88277	8.87557	8.86796	8.8599	8.85134	8.84224	8.83254	8.82219	8.81111	8.79924	8.78647	8.7727	8.75782	8.74167	8.7241	8.70491	8.68384	8.66063	8.63491	8.60626	8.57412	8.53783	8.4965	8.44899	8.39379	8.32884	8.25132	8.15721	8.04065	7.89289	7.7003	7.44085	7.07796	6.56322	5.96097	5.90803	5.8577	5.81007	5.76515	5.72285	5.68305	5.64557
	5	-3.46574	11.6679	11.6607	11.653	11.6449	11.6364	11.6275	11.618	11.608	11.5973	11.586	11.574	11.5612	11.5475	11.5328	11.5171	11.5001	11.4818	11.462	11.4405	11.4171	11.3915	11.3634	11.3324	11.298	11.2597	11.2168	11.1683	11.1131	11.0498	10.9764	10.8904	10.7882	10.6649	10.5132	10.3221	10.0733	9.73499	9.24572	8.48764	7.4754	7.39093	7.31394	7.24441	7.18189	7.12568	7.07497	7.02892
	6	-4.15888	16.0952	16.0851	16.0746	16.0634	16.0517	16.0393	16.0262	16.0124	15.9977	15.982	15.9654	15.9477	15.9287	15.9084	15.8866	15.8631	15.8377	15.8102	15.7803	15.7477	15.712	15.6727	15.6293	15.581	15.5271	15.4665	15.3977	15.3192	15.2285	15.1228	14.9978	14.8479	14.6647	14.4359	14.1424	13.7528	13.2133	12.4234	11.1767	9.21681	9.03367	8.87412	8.74009	8.62993	8.53983	8.46536	8.40258
	7	-4.85203	16.7714	16.761	16.7499	16.7383	16.7261	16.7132	16.6996	16.6851	16.6698	16.6535	16.6362	16.6177	16.5979	16.5768	16.554	16.5295	16.5031	16.4744	16.4433	16.4093	16.3721	16.3312	16.286	16.2357	16.1795	16.1163	16.0447	15.9629	15.8684	15.7583	15.6283	15.4724	15.2824	15.0458	14.7439	14.3466	13.8032	13.0221	11.8363	10.2712	10.1492	10.0416	9.94767	9.86587	9.79429	9.73109	9.67464
	8	-5.54518	16.8518	16.8433	16.8344	16.8251	16.8152	16.8048	16.7937	16.782	16.7697	16.7565	16.7425	16.7276	16.7116	16.6945	16.6761	16.6563	16.6349	16.6118	16.5866	16.5591	16.5291	16.496	16.4594	16.4188	16.3734	16.3223	16.2644	16.1982	16.1219	16.0329	15.9277	15.8015	15.6474	15.4551	15.2087	14.8821	14.4303	13.7692	12.7389	11.3536	11.246	11.1513	11.0687	10.9967	10.9339	10.8784	10.8289
	9	-6.23832	16.8984	16.8911	16.8834	16.8754	16.8668	16.8578	16.8483	16.8382	16.8276	16.8162	16.8041	16.7912	16.7775	16.7627	16.7468	16.7298	16.7113	16.6914	16.6696	16.6459	16.62	16.5915	16.5599	16.5249	16.4857	16.4416	16.3917	16.3346	16.2688	16.1919	16.1012	15.9923	15.8594	15.6936	15.4812	15.1997	14.8109	14.2444	13.3745	12.2706	12.187	12.1128	12.0476	11.9903	11.94	11.8954	11.8556
	k	ln(1/(2^k))	q=-40	q=-39	q=-38	q=-37	q=-36	q=-35	q=-34	q=-33	q=-32	q=-31	q=-30	q=-29	q=-28	q=-27	q=-26	q=-25	q=-24	q=-23	q=-22	q=-21	q=-20	q=-19	q=-18	q=-17	q=-16	q=-15	q=-14	q=-13	q=-12	q=-11	q=-10	q=-9	q=-8	q=-7	q=-6	q=-5	q=-4	q=-3	q=-2	q=-1	q=-0.9	q=-0.8	q=-0.7	q=-0.6	q=-0.5	q=-0.4	q=-0.3
α(q)	0	0	0	0	0	0	0	0	0	0	0	0	0	0	0	0	0	0	0	0	0	0	0	0	0	0	0	0	0	0	0	0	0	0	0	0	0	0	0	0	0	0	0	0	0	0	0	0	0
	1	-0.693147	1.5385	1.53828	1.53806	1.53783	1.53759	1.53735	1.5371	1.53684	1.53657	1.53629	1.536	1.5357	1.53538	1.53504	1.53469	1.53431	1.53389	1.53344	1.53293	1.53237	1.53173	1.53099	1.53012	1.52909	1.52787	1.52638	1.52457	1.52234	1.5196	1.51621	1.51202	1.50687	1.50056	1.49289	1.48368	1.4728	1.46016	1.44583	1.42998	1.41295	1.4112	1.40945	1.40769	1.40592	1.40415	1.40237	1.40059
	2	-1.38629	3.6437	3.6436	3.64348	3.64334	3.64319	3.643	3.64278	3.64253	3.64224	3.64189	3.64149	3.64101	3.64046	3.63981	3.63905	3.63816	3.63712	3.6359	3.63447	3.6328	3.63084	3.62855	3.62586	3.62271	3.61902	3.61469	3.60959	3.60359	3.59647	3.58798	3.57775	3.56527	3.5498	3.53026	3.50512	3.47209	3.42769	3.36584	3.27455	3.13113	3.11279	3.09362	3.07361	3.05275	3.03104	3.00848	2.9851
	3	-2.07944	5.87843	5.87804	5.87763	5.87719	5.87672	5.87622	5.87569	5.87512	5.87452	5.87388	5.8732	5.87248	5.87171	5.87089	5.87003	5.86911	5.86814	5.86711	5.86602	5.86487	5.86365	5.86236	5.86101	5.85957	5.85804	5.85641	5.85464	5.85268	5.85042	5.84767	5.84407	5.83888	5.83066	5.8165	5.79051	5.74105	5.64699	5.47757	5.20511	4.82582	4.78289	4.73926	4.69501	4.65021	4.60496	4.55938	4.51357
	4	-2.77259	9.13537	9.13526	9.13513	9.13499	9.13483	9.13465	9.13444	9.13421	9.13395	9.13366	9.13333	9.13296	9.13254	9.13207	9.13153	9.13094	9.13027	9.12952	9.12869	9.12775	9.12671	9.12556	9.12427	9.12284	9.12125	9.1195	9.11754	9.11534	9.11284	9.1099	9.1063	9.10154	9.09467	9.08367	9.06445	9.02861	8.95825	8.80426	8.34748	7.04511	6.88956	6.73937	6.59659	6.46263	6.33824	6.22363	6.11851
	5	-3.46574	11.9595	11.9594	11.9594	11.9594	11.9593	11.9592	11.9592	11.9591	11.959	11.9589	11.9587	11.9585	11.9583	11.9581	11.9578	11.9574	11.957	11.9565	11.9559	11.9552	11.9543	11.9532	11.9519	11.9503	11.9483	11.9458	11.9427	11.9388	11.9336	11.9269	11.9179	11.9057	11.889	11.8661	11.8348	11.7925	11.7342	11.639	11.3093	9.23753	8.92539	8.63176	8.36514	8.12964	7.92553	7.75043	7.60053
	6	-4.15888	16.4976	16.4976	16.4976	16.4976	16.4976	16.4976	16.4976	16.4976	16.4976	16.4976	16.4976	16.4976	16.4976	16.4976	16.4976	16.4976	16.4976	16.4976	16.4976	16.4976	16.4976	16.4976	16.4976	16.4976	16.4976	16.4976	16.4976	16.4976	16.4975	16.4975	16.4974	16.497	16.496	16.4936	16.487	16.4696	16.4236	16.303	15.955	13.0838	12.3014	11.5163	10.807	10.2203	9.76336	9.41782	9.15712
	7	-4.85203	17.1907	17.1907	17.1907	17.1907	17.1907	17.1907	17.1907	17.1907	17.1907	17.1907	17.1907	17.1907	17.1907	17.1907	17.1907	17.1907	17.1907	17.1907	17.1907	17.1907	17.1907	17.1907	17.1907	17.1907	17.1907	17.1906	17.1906	17.1904	17.19	17.1894	17.188	17.1853	17.1798	17.1689	17.147	17.1031	17.0133	16.8131	16.2149	12.8568	12.33	11.8512	11.4361	11.0878	10.8008	10.5652	10.3706
	8	-5.54518	17.1907	17.1907	17.1907	17.1907	17.1907	17.1907	17.1907	17.1907	17.1907	17.1907	17.1907	17.1907	17.1907	17.1907	17.1907	17.1907	17.1907	17.1907	17.1907	17.1907	17.1907	17.1907	17.1907	17.1907	17.1907	17.1907	17.1907	17.1906	17.1905	17.1903	17.1899	17.189	17.1872	17.1835	17.1757	17.1585	17.1184	17.0123	16.5957	13.6338	13.1675	12.7443	12.3777	12.0703	11.8172	11.61	11.4392
	9	-6.23832	17.1908	17.1908	17.1908	17.1908	17.1908	17.1908	17.1908	17.1908	17.1908	17.1908	17.1908	17.1908	17.1908	17.1908	17.1908	17.1908	17.1908	17.1908	17.1908	17.1908	17.1908	17.1908	17.1908	17.1908	17.1908	17.1908	17.1908	17.1907	17.1906	17.1904	17.19	17.1892	17.1876	17.1841	17.1767	17.1603	17.1213	17.0136	16.5768	14.0372	13.685	13.3653	13.0858	12.8479	12.649	12.4839	12.3466
	k	ln(1/(2^k))	q=-40	q=-39	q=-38	q=-37	q=-36	q=-35	q=-34	q=-33	q=-32	q=-31	q=-30	q=-29	q=-28	q=-27	q=-26	q=-25	q=-24	q=-23	q=-22	q=-21	q=-20	q=-19	q=-18	q=-17	q=-16	q=-15	q=-14	q=-13	q=-12	q=-11	q=-10	q=-9	q=-8	q=-7	q=-6	q=-5	q=-4	q=-3	q=-2	q=-1	q=-0.9	q=-0.8	q=-0.7	q=-0.6	q=-0.5	q=-0.4	q=-0.3
f(q)	0	0	0	0	0	0	0	0	0	0	0	0	0	0	0	0	0	0	0	0	0	0	0	0	0	0	0	0	0	0	0	0	0	0	0	0	0	0	0	0	0	0	0	0	0	0	0	0	0
	1	-0.693147	0.470796	0.479417	0.488052	0.496699	0.505357	0.514025	0.522707	0.531409	0.54014	0.548913	0.55775	0.566675	0.575725	0.584945	0.594392	0.604142	0.614287	0.624941	0.636247	0.648376	0.661536	0.675978	0.691997	0.709937	0.730193	0.75321	0.779468	0.809474	0.843718	0.88263	0.926502	0.97538	1.02894	1.08633	1.14603	1.20576	1.26247	1.3125	1.35201	1.37747	1.37913	1.38062	1.38195	1.38309	1.38407	1.38487	1.38549
	2	-1.38629	0.0285598	0.0325087	0.0369973	0.0420979	0.0478919	0.0544711	0.061939	0.0704115	0.0800187	0.0909061	0.103236	0.117188	0.132964	0.150782	0.170886	0.193539	0.21903	0.247666	0.279779	0.31572	0.355855	0.400569	0.450254	0.505318	0.566176	0.633264	0.707047	0.788055	0.876918	0.974443	1.08169	1.20004	1.33127	1.47738	1.64029	1.82116	2.01982	2.23445	2.45947	2.66902	2.68644	2.70273	2.71773	2.73128	2.74322	2.75336	2.76154
	3	-2.07944	0.349089	0.364459	0.380409	0.396948	0.414085	0.431826	0.450175	0.469134	0.488699	0.508867	0.529627	0.550965	0.572862	0.595293	0.618226	0.641625	0.665444	0.689632	0.714132	0.738881	0.763813	0.788864	0.813978	0.839121	0.8643	0.889603	0.915256	0.941728	0.969913	1.00144	1.03921	1.08835	1.15787	1.26337	1.43093	1.70032	2.11867	2.70399	3.37592	3.93666	3.97743	4.01451	4.0477	4.07681	4.10169	4.12221	4.13824
	4	-2.77259	0.040236	0.0446058	0.0494227	0.0547275	0.0605637	0.0669779	0.074019	0.0817386	0.0901908	0.0994315	0.109518	0.120509	0.132463	0.145436	0.159486	0.174662	0.191012	0.208575	0.227379	0.247443	0.26877	0.291349	0.315153	0.340144	0.366278	0.393525	0.421902	0.451538	0.482795	0.516484	0.554258	0.599304	0.65754	0.739568	0.863547	1.05876	1.37127	1.89909	2.9947	4.87683	5.02464	5.15236	5.25951	5.34667	5.41516	5.46682	5.50369
	5	-3.46574	0.00702941	0.00819953	0.00955976	0.01114	0.0129746	0.015103	0.0175706	0.0204294	0.0237387	0.0275667	0.0319911	0.0371009	0.0429977	0.0497975	0.0576329	0.0666559	0.0770413	0.0889902	0.102737	0.118554	0.136767	0.157763	0.182016	0.210114	0.242798	0.281022	0.326031	0.379461	0.443469	0.520864	0.615206	0.730757	0.872112	1.04322	1.24574	1.47767	1.73799	2.06604	2.84435	5.71327	6.00991	6.25969	6.45991	6.61325	6.72576	6.80478	6.85744
	6	-4.15888	9.09109e-15	2.21769e-14	5.41222e-14	1.31925e-13	3.21512e-13	7.8242e-13	1.90266e-12	4.62332e-12	1.12256e-11	2.72348e-11	6.60203e-11	1.59902e-10	3.86932e-10	9.35418e-10	2.25917e-09	5.45063e-09	1.31366e-08	3.16254e-08	7.60486e-08	1.82654e-07	4.38156e-07	1.04972e-06	2.51151e-06	6.00057e-06	1.43157e-05	3.41005e-05	8.10929e-05	0.00019249	0.000455974	0.00107755	0.00253919	0.00596233	0.0139361	0.0323686	0.07448	0.168775	0.372243	0.784753	1.62008	5.34981	6.09269	6.76041	7.29326	7.67572	7.92806	8.08437	8.17621
	7	-4.85203	1.04504e-10	2.03965e-10	3.97843e-10	7.75514e-10	1.51068e-09	2.94067e-09	5.71995e-09	1.11171e-08	2.15887e-08	4.18864e-08	8.11907e-08	1.57217e-07	3.04106e-07	5.87556e-07	1.1338e-06	2.18498e-06	4.20473e-06	8.07904e-06	1.54973e-05	2.96732e-05	5.67041e-05	0.000108125	0.000205689	0.000390267	0.000738342	0.00139238	0.00261636	0.00489638	0.00912117	0.0169011	0.0311222	0.056882	0.103009	0.184391	0.325277	0.563999	0.963026	1.6493	3.07928	7.68567	8.18644	8.5939	8.90579	9.1327	9.29105	9.39745	9.46586
	8	-5.54518	3.29584	3.29584	3.29584	3.29584	3.29584	3.29584	3.29584	3.29584	3.29584	3.29584	3.29584	3.29584	3.29584	3.29584	3.29584	3.29584	3.29584	3.29584	3.29584	3.29585	3.29585	3.29587	3.2959	3.29596	3.29606	3.29626	3.29664	3.29734	3.29865	3.30106	3.30553	3.31373	3.32877	3.35631	3.40686	3.50041	3.67777	4.03986	5.02531	9.07341	9.51674	9.87686	10.1523	10.3526	10.4922	10.5858	10.6458
	9	-6.23832	5.20401	5.20401	5.20401	5.20401	5.20401	5.20401	5.20401	5.20401	5.20401	5.20401	5.20401	5.20401	5.20401	5.20401	5.20401	5.20401	5.20401	5.20401	5.20401	5.20402	5.20402	5.20404	5.20406	5.20412	5.20422	5.2044	5.20475	5.2054	5.20661	5.20885	5.21299	5.22061	5.2346	5.26031	5.3078	5.39682	5.56968	5.93654	6.96979	10.5039	10.8388	11.1108	11.3208	11.4758	11.5855	11.6601	11.7083
[truncated: 56 more columns]

## Sheet: Chengdu
	k	ln(1/(2^k))	q=-40	q=-39	q=-38	q=-37	q=-36	q=-35	q=-34	q=-33	q=-32	q=-31	q=-30	q=-29	q=-28	q=-27	q=-26	q=-25	q=-24	q=-23	q=-22	q=-21	q=-20	q=-19	q=-18	q=-17	q=-16	q=-15	q=-14	q=-13	q=-12	q=-11	q=-10	q=-9	q=-8	q=-7	q=-6	q=-5	q=-4	q=-3	q=-2	q=-1	q=-0.9	q=-0.8	q=-0.7	q=-0.6	q=-0.5	q=-0.4	q=-0.3
D(q)	0	0	0	0	0	0	0	0	0	0	0	0	0	0	0	0	0	0	0	0	0	0	0	0	0	0	0	0	0	0	0	0	0	0	0	0	0	0	0	0	0	0	0	0	0	0	0	0	0
	1	-0.693147	1.43935	1.43861	1.43785	1.43705	1.43623	1.43538	1.43451	1.4336	1.43265	1.43168	1.43067	1.42963	1.42855	1.42744	1.42629	1.42511	1.42388	1.42262	1.42133	1.41999	1.41862	1.41721	1.41577	1.4143	1.41279	1.41125	1.40968	1.40809	1.40647	1.40483	1.40317	1.40149	1.39981	1.39811	1.39641	1.39471	1.39301	1.39131	1.38963	1.38795	1.38779	1.38762	1.38745	1.38729	1.38712	1.38696	1.38679
	2	-1.38629	3.60402	3.60177	3.5994	3.59691	3.59428	3.59151	3.58858	3.58548	3.5822	3.5787	3.57499	3.57102	3.56679	3.56226	3.55739	3.55216	3.54651	3.54041	3.53378	3.52657	3.51869	3.51005	3.50053	3.49001	3.47832	3.46526	3.4506	3.43402	3.41516	3.39356	3.36865	3.33974	3.306	3.26652	3.22034	3.16668	3.105	3.03502	2.95635	2.86854	2.85927	2.84991	2.84047	2.83096	2.82138	2.81173	2.80202
	3	-2.07944	6.1879	6.18403	6.17997	6.17569	6.17117	6.16641	6.16138	6.15605	6.1504	6.14439	6.138	6.13118	6.12389	6.11607	6.10768	6.09865	6.08889	6.07832	6.06683	6.0543	6.04057	6.02547	6.00878	5.99023	5.9695	5.94618	5.91976	5.88955	5.85471	5.81405	5.76601	5.70837	5.63796	5.55008	5.43761	5.28974	5.0919	4.836	4.55804	4.33052	4.31135	4.29273	4.27459	4.25692	4.23968	4.22283	4.20635
	4	-2.77259	7.74984	7.745	7.73991	7.73455	7.7289	7.72293	7.71663	7.70996	7.70288	7.69535	7.68735	7.67881	7.66968	7.65991	7.6494	7.6381	7.62589	7.61267	7.59831	7.58265	7.56552	7.54669	7.52591	7.50287	7.47718	7.44837	7.41586	7.3789	7.33656	7.28761	7.23042	7.16283	7.08183	6.98325	6.86125	6.70809	6.51538	6.2805	6.01934	5.76458	5.74056	5.71687	5.69354	5.67058	5.648	5.62581	5.60403
	5	-3.46574	10.6469	10.6403	10.6334	10.6261	10.6184	10.6103	10.6018	10.5927	10.5831	10.5729	10.5621	10.5506	10.5383	10.5251	10.511	10.4958	10.4795	10.4618	10.4426	10.4217	10.3988	10.3738	10.3462	10.3155	10.2814	10.2431	10.1999	10.1506	10.094	10.0281	9.95073	9.85834	9.74613	9.60702	9.43009	9.19789	8.8814	8.43497	7.83586	7.27789	7.23439	7.19306	7.15374	7.1163	7.08058	7.04645	7.01378
	6	-4.15888	15.2842	15.2746	15.2646	15.254	15.2429	15.2311	15.2187	15.2055	15.1915	15.1767	15.1609	15.1441	15.126	15.1068	15.086	15.0637	15.0396	15.0135	14.9851	14.9542	14.9203	14.883	14.8417	14.7959	14.7447	14.6871	14.6218	14.5472	14.4612	14.3607	14.2421	14.0996	13.9256	13.708	13.4283	13.0557	12.5356	11.765	10.5506	8.94479	8.82852	8.72795	8.64146	8.56686	8.50193	8.4447	8.39357
	7	-4.85203	16.0041	15.9952	15.9859	15.9761	15.9657	15.9548	15.9432	15.931	15.918	15.9042	15.8895	15.8738	15.8571	15.8391	15.8199	15.7991	15.7767	15.7524	15.726	15.6972	15.6657	15.631	15.5927	15.5501	15.5025	15.4489	15.3882	15.3189	15.2388	15.1455	15.0352	14.9029	14.7414	14.5398	14.2815	13.9393	13.4662	12.7752	11.7029	10.2168	10.0938	9.98487	9.88978	9.80741	9.73605	9.67386	9.61911
	8	-5.54518	16.0603	16.0528	16.0449	16.0367	16.0279	16.0187	16.009	15.9987	15.9878	15.9761	15.9638	15.9506	15.9365	15.9214	15.9052	15.8877	15.8688	15.8484	15.8262	15.8019	15.7754	15.7462	15.7139	15.678	15.638	15.5929	15.5418	15.4834	15.416	15.3374	15.2445	15.1331	14.9971	14.8273	14.6097	14.3213	13.9222	13.3391	12.4354	11.2081	11.1051	11.0122	10.9295	10.8565	10.7921	10.7351	10.6845
	9	-6.23832	16.1077	16.1014	16.0948	16.0878	16.0805	16.0728	16.0646	16.0559	16.0467	16.0369	16.0265	16.0154	16.0035	15.9908	15.9772	15.9625	15.9466	15.9294	15.9107	15.8903	15.868	15.8434	15.8162	15.786	15.7523	15.7144	15.6714	15.6222	15.5655	15.4994	15.4212	15.3275	15.2131	15.0703	14.8873	14.645	14.3104	13.8236	13.0786	12.0862	11.9996	11.92	11.8475	11.7822	11.7236	11.6711	11.624
	k	ln(1/(2^k))	q=-40	q=-39	q=-38	q=-37	q=-36	q=-35	q=-34	q=-33	q=-32	q=-31	q=-30	q=-29	q=-28	q=-27	q=-26	q=-25	q=-24	q=-23	q=-22	q=-21	q=-20	q=-19	q=-18	q=-17	q=-16	q=-15	q=-14	q=-13	q=-12	q=-11	q=-10	q=-9	q=-8	q=-7	q=-6	q=-5	q=-4	q=-3	q=-2	q=-1	q=-0.9	q=-0.8	q=-0.7	q=-0.6	q=-0.5	q=-0.4	q=-0.3
α(q)	0	0	0	0	0	0	0	0	0	0	0	0	0	0	0	0	0	0	0	0	0	0	0	0	0	0	0	0	0	0	0	0	0	0	0	0	0	0	0	0	0	0	0	0	0	0	0	0	0
	1	-0.693147	1.46915	1.46871	1.46822	1.4677	1.46712	1.46649	1.46581	1.46507	1.46426	1.46339	1.46244	1.46141	1.4603	1.4591	1.45781	1.45641	1.45492	1.45331	1.45159	1.44975	1.44779	1.4457	1.44349	1.44116	1.4387	1.43611	1.43341	1.43059	1.42766	1.42463	1.42151	1.4183	1.41503	1.4117	1.40832	1.40492	1.4015	1.39808	1.39467	1.39129	1.39095	1.39062	1.39028	1.38995	1.38961	1.38928	1.38894
	2	-1.38629	3.6941	3.69409	3.69408	3.69407	3.69406	3.69405	3.69403	3.694	3.69397	3.69394	3.69389	3.69383	3.69376	3.69366	3.69354	3.69339	3.6932	3.69296	3.69266	3.69228	3.69179	3.69117	3.69038	3.68937	3.68806	3.68635	3.68411	3.68111	3.67703	3.67135	3.66328	3.65152	3.63408	3.60793	3.56896	3.51234	3.43396	3.33198	3.20593	3.05319	3.03628	3.01906	3.00155	2.98374	2.96564	2.94726	2.92861
	3	-2.07944	6.3426	6.3426	6.3426	6.3426	6.3426	6.3426	6.3426	6.3426	6.3426	6.3426	6.3426	6.3426	6.3426	6.3426	6.3426	6.3426	6.3426	6.3426	6.3426	6.3426	6.3426	6.3426	6.3426	6.3426	6.3426	6.3426	6.34259	6.34259	6.34258	6.34256	6.34249	6.3423	6.34171	6.33986	6.33363	6.31135	6.22913	5.95174	5.34264	4.71938	4.67024	4.62344	4.5788	4.53615	4.4953	4.45608	4.41833
	4	-2.77259	7.94359	7.94358	7.94358	7.94358	7.94358	7.94358	7.94357	7.94356	7.94356	7.94355	7.94353	7.94351	7.94348	7.94344	7.94339	7.94332	7.94322	7.94308	7.94289	7.94264	7.94228	7.9418	7.94113	7.94021	7.93895	7.93721	7.93481	7.93151	7.92697	7.92071	7.91206	7.89995	7.88259	7.85652	7.81422	7.73808	7.58767	7.29139	6.80984	6.24839	6.19387	6.14008	6.08708	6.03496	5.98377	5.93358	5.88443
	5	-3.46574	10.911	10.9108	10.9106	10.9104	10.9102	10.9099	10.9096	10.9093	10.9089	10.9086	10.9081	10.9077	10.9071	10.9066	10.9059	10.9053	10.9045	10.9037	10.9028	10.9018	10.9007	10.8995	10.8981	10.8966	10.8949	10.893	10.8908	10.8883	10.8854	10.8818	10.8774	10.8717	10.8641	10.8533	10.8364	10.8071	10.7441	10.5476	9.74311	8.17058	8.03985	7.91838	7.80573	7.70125	7.60417	7.51377	7.42935
	6	-4.15888	15.6663	15.6663	15.6663	15.6663	15.6663	15.6663	15.6663	15.6663	15.6663	15.6663	15.6663	15.6663	15.6663	15.6663	15.6663	15.6663	15.6663	15.6663	15.6663	15.6663	15.6663	15.6663	15.6663	15.6663	15.6663	15.6663	15.6663	15.6663	15.6663	15.6663	15.6663	15.6663	15.6662	15.666	15.6653	15.662	15.6466	15.5692	15.1054	11.4329	10.8848	10.4054	10.0043	9.67746	9.4137	9.1999	9.02423
	7	-4.85203	16.3594	16.3594	16.3594	16.3594	16.3594	16.3594	16.3594	16.3594	16.3594	16.3594	16.3594	16.3594	16.3594	16.3594	16.3594	16.3594	16.3594	16.3594	16.3594	16.3594	16.3594	16.3594	16.3594	16.3594	16.3594	16.3594	16.3594	16.3593	16.3592	16.359	16.3585	16.3575	16.3556	16.3516	16.343	16.3241	16.2795	16.1591	15.716	12.8099	12.2984	11.8191	11.394	11.0323	10.7331	10.4887	10.2893
	8	-5.54518	16.3594	16.3594	16.3594	16.3594	16.3594	16.3594	16.3594	16.3594	16.3594	16.3594	16.3594	16.3594	16.3594	16.3594	16.3594	16.3594	16.3594	16.3594	16.3594	16.3594	16.3594	16.3594	16.3594	16.3594	16.3594	16.3594	16.3594	16.3593	16.3593	16.3591	16.3587	16.358	16.3565	16.3534	16.3468	16.3318	16.2958	16.1959	15.8006	13.3646	12.9674	12.5915	12.251	11.9532	11.6992	11.4857	11.3072
	9	-6.23832	16.3595	16.3595	16.3595	16.3595	16.3595	16.3595	16.3595	16.3595	16.3595	16.3595	16.3595	16.3595	16.3595	16.3595	16.3595	16.3595	16.3595	16.3595	16.3595	16.3595	16.3595	16.3595	16.3595	16.3595	16.3595	16.3594	16.3594	16.3594	16.3593	16.3591	16.3588	16.3581	16.3567	16.3537	16.3473	16.3328	16.2978	16.2002	15.8207	13.881	13.58	13.2891	13.0177	12.7721	12.5552	12.3668	12.2051
	k	ln(1/(2^k))	q=-40	q=-39	q=-38	q=-37	q=-36	q=-35	q=-34	q=-33	q=-32	q=-31	q=-30	q=-29	q=-28	q=-27	q=-26	q=-25	q=-24	q=-23	q=-22	q=-21	q=-20	q=-19	q=-18	q=-17	q=-16	q=-15	q=-14	q=-13	q=-12	q=-11	q=-10	q=-9	q=-8	q=-7	q=-6	q=-5	q=-4	q=-3	q=-2	q=-1	q=-0.9	q=-0.8	q=-0.7	q=-0.6	q=-0.5	q=-0.4	q=-0.3
f(q)	0	0	0	0	0	0	0	0	0	0	0	0	0	0	0	0	0	0	0	0	0	0	0	0	0	0	0	0	0	0	0	0	0	0	0	0	0	0	0	0	0	0	0	0	0	0	0	0	0
	1	-0.693147	0.247265	0.264839	0.283516	0.303342	0.324362	0.346619	0.370151	0.394993	0.421173	0.448711	0.477622	0.507907	0.539556	0.572546	0.606839	0.642376	0.679083	0.716862	0.755593	0.795135	0.835317	0.875949	0.916814	0.957671	0.998259	1.0383	1.0775	1.11555	1.15215	1.18699	1.21976	1.25019	1.27802	1.303	1.32493	1.34366	1.35905	1.37102	1.37954	1.38462	1.38494	1.38522	1.38548	1.38569	1.38588	1.38603	1.38614
	2	-1.38629	0.00100962	0.00124279	0.00152902	0.00188014	0.00231056	0.00283781	0.00348321	0.00427258	0.00523725	0.00641514	0.00785207	0.00960338	0.0117358	0.0143297	0.0174817	0.0213083	0.0259491	0.0315725	0.0383811	0.0466199	0.0565867	0.0686463	0.083251	0.100971	0.122538	0.148917	0.181414	0.22184	0.272761	0.337856	0.422383	0.533681	0.68138	0.87659	1.12868	1.43842	1.78916	2.14413	2.4572	2.68389	2.69995	2.71458	2.72772	2.73929	2.74925	2.75751	2.76404
	3	-2.07944	2.18288e-15	5.52947e-15	1.38852e-14	3.42076e-14	8.49781e-14	2.10621e-13	5.21242e-13	1.28904e-12	3.18541e-12	7.86499e-12	1.94001e-11	4.78057e-11	1.17676e-10	2.89337e-10	7.10564e-10	1.74283e-09	4.26909e-09	1.04428e-08	2.55085e-08	6.22198e-08	1.5155e-07	3.68635e-07	8.95618e-07	2.17402e-06	5.27519e-06	1.28053e-05	3.11355e-05	7.59679e-05	0.000186494	0.000462347	0.00116329	0.00298887	0.00789731	0.0216069	0.0615002	0.181665	0.543004	1.48877	2.98885	3.94165	3.98835	4.02815	4.06165	4.08939	4.11187	4.12953	4.14276
	4	-2.77259	0.000117764	0.00015583	0.000206164	0.000272704	0.000360647	0.00047685	0.000630356	0.000833083	0.00110074	0.001454	0.00192011	0.00253486	0.00334533	0.00441335	0.00582002	0.00767165	0.0101073	0.0133087	0.0175126	0.0230267	0.0302498	0.0396959	0.0520245	0.0680757	0.0889108	0.115857	0.150553	0.195003	0.251634	0.323402	0.414048	0.528744	0.675743	0.870305	1.14339	1.55816	2.22623	3.24781	4.43835	5.28077	5.33257	5.37831	5.41806	5.45195	5.48011	5.5027	5.51991
	5	-3.46574	0.0837163	0.0907371	0.0982909	0.10641	0.115128	0.124477	0.134492	0.145206	0.156653	0.168866	0.181877	0.195717	0.210417	0.226005	0.242508	0.259953	0.278365	0.297772	0.318203	0.339692	0.362282	0.38603	0.411013	0.437337	0.465151	0.494664	0.526171	0.560094	0.597042	0.637915	0.684079	0.737663	0.802118	0.8833	0.992016	1.15174	1.43042	2.09697	4.02137	6.38519	6.50947	6.61279	6.69735	6.76533	6.81878	6.85951	6.88911
	6	-4.15888	9.21848e-23	3.59739e-22	1.40302e-21	5.46857e-21	2.13014e-20	8.29192e-20	3.22552e-19	1.25379e-18	4.86989e-18	1.89e-17	7.32883e-17	2.83935e-16	1.09898e-15	4.24935e-15	1.69682e-14	6.50997e-14	2.51337e-13	9.68342e-13	3.72686e-12	1.43205e-11	5.49471e-11	2.10486e-10	8.04869e-10	3.07171e-09	1.16979e-08	4.44447e-08	1.68431e-07	6.36526e-07	2.39834e-06	9.00814e-06	3.37262e-05	0.000125888	0.000468734	0.00174312	0.00648862	0.0242654	0.091648	0.352225	1.44109	6.45668	6.97784	7.38602	7.68751	7.9005	8.04604	8.14261	8.20437
	7	-4.85203	1.79176	1.79176	1.79176	1.79176	1.79176	1.79176	1.79176	1.79176	1.79176	1.79176	1.79176	1.79176	1.79176	1.79176	1.79176	1.79176	1.79176	1.79176	1.79176	1.79177	1.79178	1.7918	1.79183	1.79189	1.79201	1.79222	1.79263	1.7934	1.79482	1.79746	1.80233	1.81128	1.82768	1.85773	1.91293	2.01558	2.21283	2.62358	3.67669	7.62365	8.10973	8.51747	8.83686	9.07246	9.23754	9.34792	9.41805
	8	-5.54518	4.09434	4.09434	4.09434	4.09434	4.09434	4.09434	4.09434	4.09434	4.09434	4.09434	4.09434	4.09434	4.09434	4.09434	4.09434	4.09435	4.09435	4.09435	4.09435	4.09435	4.09436	4.09437	4.0944	4.09444	4.09453	4.09469	4.095	4.09558	4.09665	4.09863	4.10231	4.10908	4.12156	4.14461	4.1875	4.26865	4.42794	4.76858	5.70502	9.0516	9.42903	9.74878	10.0045	10.1985	10.3385	10.4349	10.4976
	9	-6.23832	6.03787	6.03787	6.03787	6.03787	6.03787	6.03787	6.03787	6.03787	6.03787	6.03787	6.03787	6.03787	6.03787	6.03787	6.03787	6.03787	6.03787	6.03787	6.03787	6.03788	6.03788	6.0379	6.03792	6.03796	6.03805	6.03821	6.0385	6.03905	6.04008	6.04199	6.04551	6.05202	6.06402	6.08621	6.12757	6.20606	6.36084	6.69371	7.5943	10.2913	10.5773	10.8247	11.0284	11.1883	11.3079	11.3928	11.4497
[truncated: 52 more columns]

## Sheet: Guangzhou
	k	ln(1/(2^k))	q=-40	q=-39	q=-38	q=-37	q=-36	q=-35	q=-34	q=-33	q=-32	q=-31	q=-30	q=-29	q=-28	q=-27	q=-26	q=-25	q=-24	q=-23	q=-22	q=-21	q=-20	q=-19	q=-18	q=-17	q=-16	q=-15	q=-14	q=-13	q=-12	q=-11	q=-10	q=-9	q=-8	q=-7	q=-6	q=-5	q=-4	q=-3	q=-2	q=-1	q=-0.9	q=-0.8	q=-0.7	q=-0.6	q=-0.5	q=-0.4	q=-0.3
D(q)	0	0	0	0	0	0	0	0	0	0	0	0	0	0	0	0	0	0	0	0	0	0	0	0	0	0	0	0	0	0	0	0	0	0	0	0	0	0	0	0	0	0	0	0	0	0	0	0	0
	1	-0.693147	2.33887	2.3374	2.33587	2.33425	2.33254	2.33074	2.32884	2.32683	2.32469	2.32242	2.32	2.31743	2.31467	2.31172	2.30855	2.30513	2.30144	2.29745	2.29311	2.28837	2.28318	2.27747	2.27116	2.26415	2.25632	2.24751	2.23752	2.22611	2.21296	2.19762	2.17954	2.1579	2.13161	2.09911	2.05812	2.00538	1.93621	1.84428	1.72236	1.56648	1.5492	1.53169	1.51396	1.49603	1.47795	1.45973	1.44143
	2	-1.38629	6.89727	6.89296	6.88843	6.88366	6.87863	6.87332	6.86771	6.86177	6.85547	6.84877	6.84165	6.83405	6.82592	6.81721	6.80786	6.79779	6.78691	6.77513	6.76232	6.74835	6.73305	6.71622	6.69761	6.67694	6.65384	6.62785	6.59839	6.56472	6.52588	6.48056	6.427	6.36273	6.28418	6.18599	6.05975	5.89142	5.65577	5.30241	4.71667	3.66974	3.54273	3.41839	3.29997	3.19049	3.0922	3.00622	2.93248
	3	-2.07944	8.68903	8.68359	8.67789	8.67188	8.66554	8.65885	8.65179	8.6443	8.63636	8.62793	8.61895	8.60938	8.59914	8.58817	8.57639	8.5637	8.55	8.53516	8.51902	8.50142	8.48214	8.46094	8.4375	8.41146	8.38235	8.34961	8.3125	8.27009	8.22115	8.16406	8.09659	8.01563	7.91667	7.79297	7.63393	7.42189	7.12515	6.68102	5.9542	4.80223	4.68929	4.58535	4.49186	4.4093	4.33728	4.27481	4.22057
	4	-2.77259	9.19465	9.1889	9.18286	9.1765	9.1698	9.16272	9.15525	9.14733	9.13893	9.13001	9.12051	9.11039	9.09956	9.08797	9.07552	9.06211	9.04764	9.03197	9.01495	8.99639	8.97608	8.95376	8.92913	8.9018	8.87131	8.83709	8.79842	8.75438	8.70379	8.64509	8.57622	8.49433	8.39548	8.27392	8.12111	7.92351	7.65854	7.28641	6.74299	6.02503	5.95426	5.88588	5.82038	5.75814	5.69941	5.64433	5.59291
	5	-3.46574	13.1572	13.1489	13.1403	13.1312	13.1216	13.1115	13.1008	13.0895	13.0774	13.0647	13.0511	13.0366	13.0211	13.0045	12.9866	12.9675	12.9467	12.9243	12.8999	12.8733	12.8442	12.8122	12.7768	12.7376	12.6939	12.6448	12.5893	12.5261	12.4536	12.3694	12.2706	12.1529	12.0106	11.8345	11.6109	11.3164	10.9096	10.3082	9.33306	7.75708	7.60077	7.45826	7.33172	7.22149	7.12644	7.04458	6.9737
	6	-4.15888	15.7992	15.7893	15.7789	15.768	15.7565	15.7443	15.7315	15.7179	15.7034	15.6881	15.6718	15.6543	15.6357	15.6158	15.5944	15.5713	15.5464	15.5194	15.4901	15.4581	15.423	15.3844	15.3418	15.2945	15.2416	15.182	15.1145	15.0374	14.9484	14.8446	14.722	14.5747	14.3948	14.1699	13.8808	13.4957	12.958	12.161	10.9009	9.08108	8.91893	8.77328	8.64508	8.53371	8.43746	8.35415	8.28156
	7	-4.85203	16.5092	16.4998	16.4898	16.4794	16.4684	16.4567	16.4444	16.4314	16.4176	16.4029	16.3873	16.3706	16.3528	16.3337	16.3132	16.2911	16.2673	16.2414	16.2133	16.1827	16.1492	16.1122	16.0715	16.0261	15.9755	15.9185	15.8539	15.7801	15.6949	15.5956	15.4782	15.3373	15.1653	14.9504	14.6747	14.3082	13.7985	13.0455	11.8514	10.1615	10.0228	9.90045	9.79386	9.70152	9.6214	9.55139	9.4896
	8	-5.54518	16.5635	16.5554	16.5469	16.5379	16.5285	16.5185	16.508	16.4968	16.485	16.4724	16.459	16.4448	16.4295	16.4131	16.3956	16.3767	16.3562	16.3341	16.3101	16.2838	16.2551	16.2235	16.1885	16.1497	16.1063	16.0575	16.0022	15.939	15.8661	15.781	15.6804	15.5598	15.4125	15.2286	14.9927	14.6795	14.2449	13.6064	12.6065	11.2161	11.0986	10.9933	10.9	10.8181	10.7464	10.6833	10.6273
	9	-6.23832	16.6075	16.6005	16.5932	16.5854	16.5773	16.5687	16.5596	16.5499	16.5397	16.5288	16.5173	16.5049	16.4917	16.4776	16.4624	16.4461	16.4285	16.4093	16.3886	16.3659	16.3411	16.3137	16.2836	16.25	16.2125	16.1704	16.1226	16.0679	16.0049	15.9314	15.8446	15.7404	15.6132	15.4545	15.2512	14.9819	14.6099	14.0683	13.2386	12.14	12.047	11.9622	11.8859	11.8176	11.7568	11.7025	11.6539
	k	ln(1/(2^k))	q=-40	q=-39	q=-38	q=-37	q=-36	q=-35	q=-34	q=-33	q=-32	q=-31	q=-30	q=-29	q=-28	q=-27	q=-26	q=-25	q=-24	q=-23	q=-22	q=-21	q=-20	q=-19	q=-18	q=-17	q=-16	q=-15	q=-14	q=-13	q=-12	q=-11	q=-10	q=-9	q=-8	q=-7	q=-6	q=-5	q=-4	q=-3	q=-2	q=-1	q=-0.9	q=-0.8	q=-0.7	q=-0.6	q=-0.5	q=-0.4	q=-0.3
α(q)	0	0	0	0	0	0	0	0	0	0	0	0	0	0	0	0	0	0	0	0	0	0	0	0	0	0	0	0	0	0	0	0	0	0	0	0	0	0	0	0	0	0	0	0	0	0	0	0	0
	1	-0.693147	2.39734	2.39734	2.39734	2.39734	2.39734	2.39734	2.39734	2.39734	2.39734	2.39734	2.39734	2.39734	2.39734	2.39734	2.39734	2.39734	2.39734	2.39734	2.39734	2.39734	2.39734	2.39733	2.39733	2.39733	2.39732	2.3973	2.39727	2.3972	2.39707	2.39682	2.39632	2.39535	2.3934	2.3895	2.38163	2.36561	2.33301	2.2673	2.13915	1.90936	1.87976	1.849	1.81711	1.78418	1.75027	1.71547	1.6799
	2	-1.38629	7.0697	7.0697	7.0697	7.0697	7.0697	7.0697	7.0697	7.0697	7.0697	7.0697	7.0697	7.0697	7.0697	7.0697	7.0697	7.0697	7.0697	7.0697	7.0697	7.0697	7.0697	7.0697	7.0697	7.0697	7.0697	7.0697	7.0697	7.0697	7.0697	7.0697	7.0697	7.0697	7.0697	7.0697	7.0697	7.0697	7.06962	7.06818	7.03639	6.21614	5.94066	5.61293	5.24485	4.85724	4.4755	4.12291	3.81504
	3	-2.07944	8.90625	8.90625	8.90625	8.90625	8.90625	8.90625	8.90625	8.90625	8.90625	8.90625	8.90625	8.90625	8.90625	8.90625	8.90625	8.90625	8.90625	8.90625	8.90625	8.90625	8.90625	8.90625	8.90625	8.90625	8.90625	8.90625	8.90625	8.90625	8.90625	8.90625	8.90625	8.90625	8.90625	8.90625	8.90622	8.90605	8.90485	8.89521	8.78291	7.13711	6.75564	6.36512	5.9883	5.64386	5.34291	5.0886	4.8781
	4	-2.77259	9.4245	9.42449	9.42449	9.42448	9.42447	9.42446	9.42445	9.42443	9.42441	9.42439	9.42435	9.42431	9.42425	9.42418	9.42409	9.42397	9.42382	9.42363	9.42338	9.42307	9.42267	9.42215	9.42149	9.42063	9.41952	9.41808	9.41618	9.41367	9.4103	9.40571	9.39932	9.39024	9.37703	9.35743	9.32781	9.28213	9.20816	9.06843	8.69231	7.46074	7.27782	7.09204	6.90708	6.72645	6.55322	6.38978	6.23773
	5	-3.46574	13.4861	13.4861	13.4861	13.4861	13.4861	13.4861	13.4861	13.4861	13.4861	13.486	13.486	13.486	13.486	13.4859	13.4858	13.4857	13.4856	13.4854	13.4852	13.4849	13.4844	13.4838	13.483	13.4819	13.4804	13.4783	13.4756	13.4719	13.467	13.4605	13.452	13.441	13.4272	13.4101	13.3894	13.365	13.3352	13.2901	13.1289	10.9987	10.4491	9.88339	9.34282	8.85919	8.44776	8.1087	7.8332
	6	-4.15888	16.1942	16.1942	16.1942	16.1942	16.1942	16.1942	16.1942	16.1942	16.1942	16.1942	16.1942	16.1942	16.1942	16.1942	16.1942	16.1942	16.1942	16.1942	16.1942	16.1942	16.1942	16.1942	16.1942	16.1942	16.1942	16.1942	16.1942	16.1942	16.1942	16.1942	16.1941	16.1941	16.1941	16.1939	16.193	16.1896	16.1742	16.0979	15.6566	12.4742	11.8487	11.2382	10.6778	10.1892	9.7785	9.44052	9.16439
	7	-4.85203	16.8873	16.8873	16.8873	16.8873	16.8873	16.8873	16.8873	16.8873	16.8873	16.8873	16.8873	16.8873	16.8873	16.8873	16.8873	16.8873	16.8873	16.8873	16.8873	16.8873	16.8873	16.8873	16.8873	16.8873	16.8873	16.8873	16.8873	16.8872	16.8872	16.887	16.8868	16.8863	16.8852	16.8829	16.8782	16.8676	16.8417	16.7629	16.3786	13.0914	12.5033	11.9581	11.4794	11.0754	10.7423	10.47	10.2468
	8	-5.54518	16.8873	16.8873	16.8873	16.8873	16.8873	16.8873	16.8873	16.8873	16.8873	16.8873	16.8873	16.8873	16.8873	16.8873	16.8873	16.8873	16.8873	16.8873	16.8873	16.8873	16.8873	16.8873	16.8873	16.8873	16.8873	16.8873	16.8873	16.8872	16.8872	16.887	16.8867	16.8862	16.885	16.8825	16.8771	16.8649	16.8347	16.7459	16.3608	13.6789	13.217	12.7798	12.3855	12.0434	11.7543	11.5135	11.3137
	9	-6.23832	16.8873	16.8873	16.8873	16.8873	16.8873	16.8873	16.8873	16.8873	16.8873	16.8873	16.8873	16.8873	16.8873	16.8873	16.8873	16.8873	16.8873	16.8873	16.8873	16.8873	16.8873	16.8873	16.8873	16.8873	16.8873	16.8873	16.8873	16.8872	16.8871	16.8869	16.8866	16.8858	16.8842	16.8809	16.8738	16.858	16.8198	16.7129	16.2957	14.0784	13.7371	13.4119	13.1135	12.8481	12.6175	12.4202	12.2527
	k	ln(1/(2^k))	q=-40	q=-39	q=-38	q=-37	q=-36	q=-35	q=-34	q=-33	q=-32	q=-31	q=-30	q=-29	q=-28	q=-27	q=-26	q=-25	q=-24	q=-23	q=-22	q=-21	q=-20	q=-19	q=-18	q=-17	q=-16	q=-15	q=-14	q=-13	q=-12	q=-11	q=-10	q=-9	q=-8	q=-7	q=-6	q=-5	q=-4	q=-3	q=-2	q=-1	q=-0.9	q=-0.8	q=-0.7	q=-0.6	q=-0.5	q=-0.4	q=-0.3
f(q)	0	0	0	0	0	0	0	0	0	0	0	0	0	0	0	0	0	0	0	0	0	0	0	0	0	0	0	0	0	0	0	0	0	0	0	0	0	0	0	0	0	0	0	0	0	0	0	0	0
	1	-0.693147	1.21206e-10	2.27347e-10	4.26178e-10	7.98391e-10	1.49468e-09	2.79623e-09	5.22726e-09	9.76411e-09	1.82234e-08	3.39815e-08	6.33068e-08	1.17822e-07	2.19051e-07	4.06797e-07	7.54556e-07	1.39782e-06	2.58597e-06	4.77714e-06	8.81132e-06	1.62255e-05	2.98261e-05	5.47247e-05	0.00010021	0.000183119	0.00033389	0.000607403	0.00110235	0.00199572	0.00360411	0.00649221	0.0116639	0.020896	0.0373097	0.0663155	0.117054	0.204208	0.349015	0.575222	0.888791	1.22359	1.2517	1.27784	1.30175	1.32315	1.34179	1.35744	1.36988
	2	-1.38629	1.56991e-44	2.14075e-43	2.91723e-42	3.97261e-41	5.40584e-40	7.35048e-39	9.9865e-38	1.35561e-36	1.83847e-35	2.4909e-34	3.37134e-33	4.55791e-32	6.15478e-31	8.30052e-30	1.1179e-28	1.50333e-27	2.01843e-26	2.70531e-25	3.6191e-24	4.83154e-23	6.43557e-22	8.55075e-21	1.13298e-19	1.4966e-18	1.97014e-17	2.58355e-16	3.48426e-15	4.51586e-14	5.84098e-13	7.51908e-12	9.61467e-11	1.22031e-09	1.53665e-08	1.92033e-07	2.38705e-06	2.97221e-05	0.000377331	0.0050794	0.0772244	1.12334	1.38458	1.66275	1.93856	2.19044	2.40055	2.55954	2.66771
	3	-2.07944	9.17916e-31	5.6155e-30	3.43312e-29	2.09743e-28	1.28047e-27	7.81118e-27	4.76112e-26	2.89951e-25	1.76418e-24	1.07235e-23	6.51142e-23	3.94943e-22	2.39263e-21	1.44765e-20	8.74687e-20	5.27717e-19	3.17873e-18	1.9114e-17	1.14717e-16	6.87077e-16	4.21682e-15	2.5029e-14	1.4981e-13	8.89758e-13	5.26453e-12	3.10363e-11	1.82219e-10	1.06483e-09	6.18923e-09	3.57528e-08	2.05065e-07	1.16661e-06	6.57615e-06	3.671e-05	0.000203167	0.00112166	0.00630696	0.038435	0.296782	2.46734	2.82957	3.16153	3.44435	3.66856	3.83447	3.9493	4.02332
	4	-2.77259	0.00060492	0.000755117	0.0009421	0.00117472	0.00146391	0.00182317	0.0022691	0.00282217	0.00350751	0.00435597	0.00540535	0.00670187	0.008302	0.0102746	0.0127034	0.0156902	0.0193584	0.0238578	0.0293693	0.0361123	0.0443522	0.0544121	0.0666862	0.0816604	0.0999408	0.122297	0.149724	0.183547	0.225566	0.27828	0.345197	0.43122	0.543052	0.689409	0.880913	1.13045	1.46007	1.94034	2.84435	4.58932	4.76305	4.92095	5.0597	5.17716	5.27251	5.34615	5.39946
	5	-3.46574	0.000179948	0.000236517	0.000310784	0.000408255	0.000536136	0.000703851	0.000923724	0.00121185	0.00158926	0.00208337	0.00272993	0.00357548	0.00468057	0.00612385	0.00800735	0.0104631	0.0136618	0.0178233	0.0232299	0.0302428	0.0393216	0.0510473	0.0661483	0.0855274	0.110286	0.141743	0.181427	0.231039	0.292348	0.366992	0.456152	0.560095	0.677634	0.805692	0.939385	1.07342	1.20684	1.36239	1.74136	4.51543	5.03723	5.51816	5.92396	6.23888	6.46579	6.61894	6.71584
	6	-4.15888	8.65427e-21	2.95331e-20	1.00718e-19	3.43244e-19	1.16892e-18	3.97776e-18	1.35251e-17	4.5949e-17	1.55963e-16	5.28877e-16	1.79164e-15	6.174e-15	2.10493e-14	7.11907e-14	2.40527e-13	8.10632e-13	2.72968e-12	9.17771e-12	3.08147e-11	1.03303e-10	3.45778e-10	1.15558e-09	3.85583e-09	1.28462e-08	4.27378e-08	1.42007e-07	4.71402e-07	1.56403e-06	5.18966e-06	1.72359e-05	5.73617e-05	0.000191575	0.000643313	0.00217779	0.00746096	0.0260297	0.0934476	0.350383	1.38952	5.68794	6.2821	6.80136	7.22218	7.54043	7.76694	7.9196	8.01671
	7	-4.85203	1.38629	1.38629	1.38629	1.38629	1.38629	1.38629	1.38629	1.38629	1.38629	1.38629	1.38629	1.38629	1.38629	1.38629	1.38629	1.38629	1.3863	1.3863	1.3863	1.3863	1.3863	1.38631	1.38633	1.38637	1.38643	1.38656	1.38679	1.38722	1.38801	1.38949	1.39221	1.3972	1.40632	1.42299	1.45361	1.51108	1.62573	1.89324	2.79685	7.23152	7.7904	8.25433	8.61398	8.87721	9.06097	9.18395	9.26244
	8	-5.54518	3.61092	3.61092	3.61092	3.61092	3.61092	3.61092	3.61092	3.61092	3.61092	3.61092	3.61092	3.61092	3.61092	3.61092	3.61092	3.61092	3.61092	3.61092	3.61092	3.61092	3.61093	3.61094	3.61096	3.611	3.61107	3.6112	3.61145	3.61192	3.61278	3.61439	3.61736	3.62283	3.63289	3.65148	3.68614	3.75235	3.88573	4.18795	5.09785	8.75323	9.19215	9.56408	9.86017	10.083	10.2424	10.3511	10.4214
	9	-6.23832	5.4161	5.4161	5.4161	5.4161	5.4161	5.4161	5.4161	5.4161	5.4161	5.4161	5.4161	5.4161	5.4161	5.4161	5.4161	5.4161	5.4161	5.4161	5.4161	5.41611	5.41612	5.41613	5.41616	5.41621	5.4163	5.41647	5.4168	5.41742	5.41857	5.42069	5.42461	5.43185	5.44515	5.46968	5.51521	5.60123	5.77041	6.13469	7.12446	10.2015	10.5258	10.8024	11.0265	11.1993	11.3264	11.4154	11.4743
[truncated: 52 more columns]

## Sheet: Harbin
	k	ln(1/(2^k))	q=-40	q=-39	q=-38	q=-37	q=-36	q=-35	q=-34	q=-33	q=-32	q=-31	q=-30	q=-29	q=-28	q=-27	q=-26	q=-25	q=-24	q=-23	q=-22	q=-21	q=-20	q=-19	q=-18	q=-17	q=-16	q=-15	q=-14	q=-13	q=-12	q=-11	q=-10	q=-9	q=-8	q=-7	q=-6	q=-5	q=-4	q=-3	q=-2	q=-1	q=-0.9	q=-0.8	q=-0.7	q=-0.6	q=-0.5	q=-0.4	q=-0.3
D(q)	0	0	0	0	0	0	0	0	0	0	0	0	0	0	0	0	0	0	0	0	0	0	0	0	0	0	0	0	0	0	0	0	0	0	0	0	0	0	0	0	0	0	0	0	0	0	0	0	0
	1	-0.693147	1.95022	1.949	1.94772	1.94637	1.94495	1.94345	1.94186	1.94018	1.9384	1.93651	1.93449	1.93235	1.93005	1.92759	1.92494	1.9221	1.91902	1.91569	1.91207	1.90813	1.90381	1.89906	1.89382	1.888	1.88152	1.87424	1.86603	1.85669	1.846	1.83367	1.81932	1.80247	1.78249	1.7586	1.72976	1.69468	1.65186	1.5997	1.53714	1.46479	1.45712	1.4494	1.44163	1.4338	1.42594	1.41805	1.41013
	2	-1.38629	4.13183	4.12925	4.12653	4.12368	4.12066	4.11748	4.11412	4.11056	4.10679	4.10278	4.09851	4.09396	4.08909	4.08388	4.07828	4.07224	4.06573	4.05868	4.05101	4.04266	4.03351	4.02345	4.01234	4.00001	3.98626	3.97082	3.95338	3.93353	3.91076	3.88443	3.85367	3.81739	3.77413	3.72197	3.65834	3.57981	3.48168	3.35758	3.19969	3.00257	2.98078	2.95867	2.93625	2.91355	2.89057	2.86735	2.84392
	3	-2.07944	7.83116	7.82627	7.82112	7.81571	7.81	7.80397	7.7976	7.79086	7.7837	7.7761	7.76801	7.75938	7.75015	7.74027	7.72965	7.71822	7.70587	7.69249	7.67795	7.66208	7.64471	7.6256	7.60447	7.581	7.55477	7.52526	7.49181	7.45359	7.40949	7.35803	7.29722	7.22425	7.13506	7.02359	6.8803	6.68944	6.42327	6.03049	5.42784	4.67062	4.60467	4.54247	4.48404	4.42922	4.37776	4.32932	4.28355
	4	-2.77259	11.5006	11.4934	11.4859	11.4779	11.4695	11.4607	11.4513	11.4414	11.4309	11.4198	11.4079	11.3952	11.3817	11.3671	11.3515	11.3348	11.3166	11.297	11.2756	11.2523	11.2268	11.1987	11.1677	11.1332	11.0947	11.0514	11.0023	10.9461	10.8814	10.8059	10.7166	10.6096	10.4789	10.3158	10.1068	9.82938	9.44416	8.87391	7.94904	6.44969	6.30168	6.16683	6.04686	5.94171	5.84999	5.7696	5.69833
	5	-3.46574	12.2643	12.2566	12.2486	12.2401	12.2311	12.2217	12.2117	12.2012	12.19	12.1781	12.1654	12.1519	12.1374	12.1219	12.1053	12.0874	12.0681	12.0471	12.0243	11.9995	11.9723	11.9424	11.9093	11.8725	11.8315	11.7853	11.7329	11.6731	11.6041	11.5237	11.4288	11.3152	11.1766	11.0043	10.7844	10.4949	10.0996	9.53615	8.70449	7.58851	7.48127	7.37928	7.2833	7.19376	7.11073	7.03402	6.96323
	6	-4.15888	14.9693	14.9599	14.9501	14.9397	14.9288	14.9173	14.9051	14.8922	14.8785	14.864	14.8485	14.832	14.8144	14.7955	14.7752	14.7534	14.7297	14.7042	14.6764	14.6461	14.6128	14.5763	14.5359	14.4911	14.4409	14.3845	14.3206	14.2475	14.1633	14.0649	13.9488	13.8095	13.6395	13.4276	13.1562	12.7973	12.3022	11.5799	10.4496	8.83103	8.69162	8.56661	8.45607	8.35898	8.27365	8.19823	8.13096
	7	-4.85203	15.02	15.0119	15.0034	14.9944	14.985	14.975	14.9645	14.9534	14.9415	14.929	14.9156	14.9013	14.8861	14.8698	14.8522	14.8333	14.8129	14.7908	14.7668	14.7406	14.7119	14.6803	14.6454	14.6066	14.5632	14.5145	14.4592	14.3961	14.3232	14.2382	14.1378	14.0174	13.8704	13.6872	13.4526	13.1425	12.7154	12.0961	11.1444	9.81732	9.69941	9.59193	9.49547	9.40981	9.33413	9.26724	9.20787
	8	-5.54518	15.0707	15.0639	15.0567	15.0492	15.0412	15.0328	15.0239	15.0145	15.0046	14.994	14.9827	14.9707	14.9578	14.944	14.9292	14.9133	14.8961	14.8775	14.8572	14.8351	14.8109	14.7843	14.7548	14.7221	14.6856	14.6444	14.5978	14.5446	14.4831	14.4115	14.3268	14.2252	14.1012	13.9465	13.7482	13.4855	13.1227	12.5945	11.7843	10.7	10.6068	10.5215	10.4446	10.3758	10.3146	10.2601	10.2114
	9	-6.23832	15.1134	15.1076	15.1016	15.0952	15.0885	15.0814	15.0739	15.066	15.0576	15.0487	15.0392	15.029	15.0182	15.0065	14.9941	14.9806	14.9661	14.9504	14.9333	14.9146	14.8942	14.8718	14.8469	14.8193	14.7885	14.7538	14.7145	14.6696	14.6177	14.5573	14.4859	14.4002	14.2956	14.1652	13.9983	13.7776	13.4738	13.0349	12.3766	11.5429	11.4712	11.4048	11.3438	11.2882	11.2377	11.1919	11.1504
	k	ln(1/(2^k))	q=-40	q=-39	q=-38	q=-37	q=-36	q=-35	q=-34	q=-33	q=-32	q=-31	q=-30	q=-29	q=-28	q=-27	q=-26	q=-25	q=-24	q=-23	q=-22	q=-21	q=-20	q=-19	q=-18	q=-17	q=-16	q=-15	q=-14	q=-13	q=-12	q=-11	q=-10	q=-9	q=-8	q=-7	q=-6	q=-5	q=-4	q=-3	q=-2	q=-1	q=-0.9	q=-0.8	q=-0.7	q=-0.6	q=-0.5	q=-0.4	q=-0.3
α(q)	0	0	0	0	0	0	0	0	0	0	0	0	0	0	0	0	0	0	0	0	0	0	0	0	0	0	0	0	0	0	0	0	0	0	0	0	0	0	0	0	0	0	0	0	0	0	0	0	0
	1	-0.693147	1.99898	1.99898	1.99898	1.99898	1.99898	1.99898	1.99898	1.99898	1.99898	1.99897	1.99897	1.99897	1.99897	1.99896	1.99896	1.99895	1.99894	1.99892	1.99889	1.99886	1.9988	1.99871	1.99859	1.99841	1.99813	1.99773	1.99714	1.99625	1.99493	1.99294	1.98995	1.98543	1.97854	1.96801	1.9518	1.92678	1.88809	1.82878	1.74045	1.61744	1.60331	1.5889	1.57422	1.55928	1.54412	1.52876	1.51321
	2	-1.38629	4.23513	4.23513	4.23513	4.23513	4.23513	4.23512	4.23512	4.23512	4.23512	4.23512	4.23511	4.23511	4.2351	4.23509	4.23508	4.23506	4.23503	4.23499	4.23494	4.23486	4.23475	4.2346	4.23437	4.23405	4.23359	4.23292	4.23194	4.23048	4.22832	4.22505	4.22005	4.21232	4.20023	4.18121	4.15126	4.10434	4.03116	3.91624	3.73129	3.43481	3.39782	3.35951	3.31991	3.27908	3.23708	3.19398	3.14986
	3	-2.07944	8.02694	8.02694	8.02694	8.02694	8.02694	8.02694	8.02694	8.02694	8.02694	8.02694	8.02694	8.02694	8.02694	8.02694	8.02694	8.02694	8.02694	8.02694	8.02694	8.02694	8.02694	8.02694	8.02694	8.02694	8.02694	8.02694	8.02694	8.02694	8.02694	8.02694	8.02694	8.02693	8.02691	8.02679	8.02629	8.0241	8.01392	7.95996	7.61161	6.02623	5.82237	5.6279	5.44607	5.27868	5.12617	4.98794	4.86274
	4	-2.77259	11.7881	11.7881	11.7881	11.7881	11.7881	11.7881	11.7881	11.7881	11.7881	11.7881	11.7881	11.7881	11.7881	11.7881	11.7881	11.7881	11.7881	11.7881	11.7881	11.7881	11.7881	11.7881	11.7881	11.7881	11.7881	11.7881	11.7881	11.788	11.7879	11.7877	11.7873	11.7865	11.7849	11.7818	11.776	11.7649	11.7437	11.7011	11.5542	9.52159	8.99702	8.46265	7.95804	7.51163	7.13517	6.82624	6.57452
	5	-3.46574	12.5709	12.5709	12.5709	12.5709	12.5709	12.5709	12.5709	12.5709	12.5709	12.5709	12.5709	12.5709	12.5709	12.5709	12.5709	12.5709	12.5709	12.5709	12.5709	12.5709	12.5709	12.5709	12.5708	12.5708	12.5707	12.5706	12.5703	12.57	12.5694	12.5684	12.5668	12.5641	12.5593	12.5508	12.5349	12.5028	12.4303	12.2472	11.7128	9.7792	9.4719	9.16277	8.86091	8.57411	8.30794	8.0654	7.8472
	6	-4.15888	15.3435	15.3435	15.3435	15.3435	15.3435	15.3435	15.3435	15.3435	15.3435	15.3435	15.3435	15.3435	15.3435	15.3435	15.3435	15.3435	15.3435	15.3435	15.3435	15.3435	15.3435	15.3435	15.3435	15.3435	15.3435	15.3434	15.3434	15.3433	15.3431	15.3428	15.3421	15.3407	15.3379	15.3322	15.3203	15.2957	15.2431	15.122	14.7208	11.756	11.206	10.6848	10.2168	9.81348	9.47468	9.1932	8.95917
	7	-4.85203	15.3435	15.3435	15.3435	15.3435	15.3435	15.3435	15.3435	15.3435	15.3435	15.3435	15.3435	15.3435	15.3435	15.3435	15.3435	15.3435	15.3435	15.3435	15.3435	15.3435	15.3435	15.3435	15.3435	15.3435	15.3435	15.3434	15.3434	15.3433	15.3432	15.3429	15.3423	15.3412	15.3388	15.3338	15.3233	15.3003	15.2478	15.1168	14.6867	12.2715	11.8439	11.4278	11.0418	10.6977	10.4002	10.1481	9.93627
	8	-5.54518	15.3435	15.3435	15.3435	15.3435	15.3435	15.3435	15.3435	15.3435	15.3435	15.3435	15.3435	15.3435	15.3435	15.3435	15.3435	15.3435	15.3435	15.3435	15.3435	15.3435	15.3435	15.3435	15.3435	15.3435	15.3435	15.3435	15.3434	15.3434	15.3433	15.3431	15.3428	15.3421	15.3406	15.3374	15.3307	15.3154	15.2781	15.1741	14.7747	12.6413	12.3045	11.9809	11.6818	11.4142	11.1807	10.9804	10.8101
	9	-6.23832	15.3435	15.3435	15.3435	15.3435	15.3435	15.3435	15.3435	15.3435	15.3435	15.3435	15.3435	15.3435	15.3435	15.3435	15.3435	15.3435	15.3435	15.3435	15.3435	15.3435	15.3435	15.3435	15.3435	15.3435	15.3435	15.3435	15.3435	15.3434	15.3433	15.3431	15.3428	15.342	15.3403	15.3369	15.3296	15.3133	15.274	15.165	14.7545	13.0257	12.7843	12.552	12.3347	12.1362	11.9584	11.8016	11.6645
	k	ln(1/(2^k))	q=-40	q=-39	q=-38	q=-37	q=-36	q=-35	q=-34	q=-33	q=-32	q=-31	q=-30	q=-29	q=-28	q=-27	q=-26	q=-25	q=-24	q=-23	q=-22	q=-21	q=-20	q=-19	q=-18	q=-17	q=-16	q=-15	q=-14	q=-13	q=-12	q=-11	q=-10	q=-9	q=-8	q=-7	q=-6	q=-5	q=-4	q=-3	q=-2	q=-1	q=-0.9	q=-0.8	q=-0.7	q=-0.6	q=-0.5	q=-0.4	q=-0.3
f(q)	0	0	0	0	0	0	0	0	0	0	0	0	0	0	0	0	0	0	0	0	0	0	0	0	0	0	0	0	0	0	0	0	0	0	0	0	0	0	0	0	0	0	0	0	0	0	0	0	0
	1	-0.693147	3.50368e-06	5.02277e-06	7.19635e-06	1.03043e-05	1.47453e-05	2.10862e-05	3.01329e-05	4.30293e-05	6.13977e-05	8.75359e-05	0.000124695	0.000177466	0.00025233	0.000358414	0.000508557	0.000720787	0.00102038	0.0014427	0.00203715	0.00287259	0.00404485	0.00568698	0.00798335	0.011189	0.0156557	0.0218681	0.0304917	0.0424382	0.0589511	0.0817176	0.113007	0.155832	0.214106	0.292734	0.397474	0.534227	0.706926	0.912436	1.13052	1.31213	1.32555	1.3378	1.34881	1.35852	1.36685	1.37377	1.37921
	2	-1.38629	1.66837e-05	2.2945e-05	3.15386e-05	4.33255e-05	5.94813e-05	8.16096e-05	0.000111896	0.000153315	0.000209916	0.000287196	0.000392621	0.000536315	0.000731993	0.000998222	0.00136011	0.00185161	0.00251859	0.00342304	0.00464876	0.00630917	0.00855808	0.0116046	0.0157342	0.0213387	0.028959	0.0393484	0.0535636	0.0730998	0.100087	0.137566	0.189867	0.263058	0.365373	0.507301	0.700817	0.957174	1.28376	1.6816	2.13648	2.57033	2.60546	2.63801	2.66769	2.69422	2.71731	2.7367	2.75213
	3	-2.07944	2.03547e-22	7.64453e-22	2.86925e-21	1.07623e-20	4.0341e-20	1.51106e-19	5.65585e-19	2.11533e-18	7.90508e-18	2.95167e-17	1.10115e-16	4.10414e-16	1.52819e-15	5.79554e-15	2.17889e-14	8.07337e-14	2.99666e-13	1.11101e-12	4.11458e-12	1.52207e-11	5.62364e-11	2.0752e-10	7.64804e-10	2.81501e-09	1.03476e-08	3.79866e-08	1.39267e-07	5.09916e-07	1.86462e-06	6.8099e-06	2.4842e-05	9.0531e-05	0.000329712	0.00120109	0.0043856	0.0161363	0.0606842	0.242069	1.06029	3.315	3.50874	3.67413	3.81061	3.91954	4.00355	4.06586	4.10979
	4	-2.77259	7.99365e-11	1.51563e-10	2.87196e-10	5.43857e-10	1.0292e-09	1.94627e-09	3.67774e-09	6.94407e-09	1.31004e-08	2.46925e-08	4.64981e-08	8.74717e-08	1.64374e-07	3.08532e-07	5.78405e-07	1.0829e-06	2.02455e-06	3.77919e-06	7.04281e-06	1.3101e-05	2.43224e-05	4.50576e-05	8.32712e-05	0.000153489	0.00028209	0.000516741	0.000943089	0.00171398	0.00309996	0.00557515	0.00995976	0.0176489	0.0309598	0.0536111	0.0912629	0.151879	0.245861	0.392217	0.738707	3.37778	3.87588	4.33018	4.70903	4.99975	5.2074	5.34694	5.43547
	5	-3.46574	7.51506e-08	1.19217e-07	1.8901e-07	2.99476e-07	4.74194e-07	7.50328e-07	1.1864e-06	1.87448e-06	2.95924e-06	4.66776e-06	7.35607e-06	1.15816e-05	1.82159e-05	2.86199e-05	4.49148e-05	7.04021e-05	0.00011021	0.000172293	0.000268956	0.000419208	0.000652336	0.00101338	0.0015714	0.00243215	0.00375708	0.00579227	0.00891215	0.0136859	0.0209792	0.0321126	0.0491156	0.0751606	0.11537	0.178503	0.280863	0.455893	0.77692	1.40313	2.68795	5.39782	5.6897	5.95248	6.17897	6.36555	6.51213	6.62147	6.69804
	6	-4.15888	5.22521e-11	1.01983e-10	1.98922e-10	3.87757e-10	7.55341e-10	1.47034e-09	2.85998e-09	5.55857e-09	1.07944e-08	2.09432e-08	4.05954e-08	7.86088e-08	1.52054e-07	2.9378e-07	5.66906e-07	1.09251e-06	2.10242e-06	4.03966e-06	7.74904e-06	1.48377e-05	2.83554e-05	5.40723e-05	0.000102872	0.000195213	0.0003694	0.000696848	0.00131007	0.00245365	0.00457637	0.0084963	0.0156939	0.0288267	0.0526206	0.0953859	0.171525	0.305543	0.538908	0.953771	1.90727	5.90608	6.42867	6.87207	7.22356	7.48628	7.67313	7.80024	7.8825
	7	-4.85203	2.07944	2.07944	2.07944	2.07944	2.07944	2.07944	2.07944	2.07944	2.07944	2.07944	2.07944	2.07944	2.07944	2.07944	2.07944	2.07944	2.07944	2.07944	2.07945	2.07945	2.07946	2.07949	2.07953	2.0796	2.07974	2.08001	2.08051	2.08144	2.08318	2.08641	2.09236	2.10333	2.12348	2.16046	2.22834	2.3534	2.58594	3.03393	4.05976	7.3631	7.76936	8.12319	8.41304	8.63707	8.80107	8.91491	8.98935
	8	-5.54518	4.15888	4.15888	4.15888	4.15888	4.15888	4.15888	4.15888	4.15888	4.15888	4.15888	4.15888	4.15888	4.15888	4.15888	4.15888	4.15888	4.15888	4.15889	4.15889	4.15889	4.1589	4.15891	4.15893	4.15898	4.15907	4.15923	4.15954	4.16012	4.16119	4.16318	4.16686	4.17366	4.18623	4.20952	4.25309	4.33623	4.50106	4.85542	5.80355	8.75875	9.07885	9.35404	9.5786	9.75282	9.88154	9.97194	10.0318
	9	-6.23832	5.90808	5.90808	5.90808	5.90808	5.90808	5.90808	5.90808	5.90808	5.90808	5.90808	5.90808	5.90808	5.90808	5.90808	5.90808	5.90808	5.90808	5.90809	5.90809	5.90809	5.9081	5.90811	5.90814	5.90819	5.90829	5.90847	5.90881	5.90944	5.91063	5.91282	5.91687	5.92434	5.93809	5.96342	6.01045	6.09923	6.2732	6.64455	7.62094	10.0601	10.2895	10.487	10.6502	10.7794	10.8773	10.9481	10.9962
[truncated: 52 more columns]

## Sheet: Nanjing
	k	ln(1/(2^k))	q=-40	q=-39	q=-38	q=-37	q=-36	q=-35	q=-34	q=-33	q=-32	q=-31	q=-30	q=-29	q=-28	q=-27	q=-26	q=-25	q=-24	q=-23	q=-22	q=-21	q=-20	q=-19	q=-18	q=-17	q=-16	q=-15	q=-14	q=-13	q=-12	q=-11	q=-10	q=-9	q=-8	q=-7	q=-6	q=-5	q=-4	q=-3	q=-2	q=-1	q=-0.9	q=-0.8	q=-0.7	q=-0.6	q=-0.5	q=-0.4	q=-0.3
D(q)	0	0	0	0	0	0	0	0	0	0	0	0	0	0	0	0	0	0	0	0	0	0	0	0	0	0	0	0	0	0	0	0	0	0	0	0	0	0	0	0	0	0	0	0	0	0	0	0	0
	1	-0.693147	1.56035	1.55939	1.55838	1.55732	1.55621	1.55504	1.55381	1.55251	1.55113	1.54968	1.54814	1.54651	1.54478	1.54293	1.54097	1.53888	1.53664	1.53424	1.53168	1.52892	1.52595	1.52275	1.51929	1.51555	1.5115	1.5071	1.50232	1.49712	1.49146	1.48531	1.47862	1.47137	1.46355	1.45515	1.4462	1.43676	1.42691	1.41678	1.40652	1.3963	1.39529	1.39428	1.39327	1.39226	1.39126	1.39026	1.38926
	2	-1.38629	3.55589	3.55397	3.55196	3.54985	3.54763	3.54529	3.54283	3.54024	3.53749	3.53459	3.53151	3.52823	3.52474	3.52102	3.51703	3.51276	3.50816	3.50321	3.49785	3.49204	3.4857	3.47878	3.47117	3.46278	3.45347	3.44309	3.43145	3.41828	3.40328	3.38606	3.36608	3.34267	3.31494	3.28173	3.24154	3.19256	3.13278	3.0605	2.97515	2.87808	2.86784	2.85752	2.84713	2.83666	2.82612	2.81552	2.80486
	3	-2.07944	7.28379	7.27924	7.27446	7.26942	7.26411	7.2585	7.25258	7.2463	7.23965	7.23258	7.22505	7.21703	7.20844	7.19925	7.18937	7.17874	7.16725	7.15481	7.14128	7.12653	7.11037	7.09259	7.07295	7.05112	7.02672	6.99927	6.96816	6.93261	6.89159	6.84373	6.78717	6.7193	6.63635	6.53266	6.39939	6.22188	5.9744	5.6105	5.06908	4.48146	4.43687	4.39569	4.35772	4.32272	4.29039	4.26044	4.23256
	4	-2.77259	11.2893	11.2822	11.2748	11.267	11.2588	11.2501	11.2409	11.2312	11.2208	11.2099	11.1982	11.1858	11.1725	11.1582	11.1429	11.1264	11.1086	11.0894	11.0684	11.0455	11.0205	10.9929	10.9625	10.9286	10.8908	10.8483	10.8001	10.745	10.6815	10.6075	10.52	10.4152	10.2874	10.1281	9.92424	9.65429	9.27989	8.72533	7.8199	6.31838	6.17381	6.04625	5.93755	5.84709	5.77245	5.71052	5.65827
	5	-3.46574	12.4005	12.3928	12.3848	12.3763	12.3674	12.358	12.348	12.3375	12.3264	12.3146	12.302	12.2886	12.2743	12.2591	12.2427	12.225	12.206	12.1854	12.1631	12.1388	12.1122	12.083	12.0508	12.015	11.9751	11.9304	11.8797	11.8219	11.7552	11.6777	11.5861	11.4764	11.3425	11.1755	10.9612	10.6765	10.2807	9.69745	8.78053	7.53612	7.43499	7.34414	7.26324	7.19139	7.12741	7.07006	7.01819
	6	-4.15888	15.1516	15.1426	15.1331	15.1231	15.1125	15.1014	15.0897	15.0772	15.064	15.05	15.035	15.0191	15.002	14.9838	14.9642	14.9431	14.9203	14.8956	14.8687	14.8394	14.8074	14.7721	14.7331	14.6898	14.6414	14.5869	14.5252	14.4547	14.3734	14.2786	14.1666	14.0324	13.8686	13.6642	13.4022	13.0543	12.5701	11.8528	10.7012	8.99012	8.84746	8.72318	8.61671	8.52595	8.44816	8.38063	8.32107
	7	-4.85203	15.8279	15.8184	15.8085	15.798	15.787	15.7753	15.763	15.75	15.7361	15.7214	15.7058	15.6891	15.6713	15.6522	15.6317	15.6096	15.5857	15.5598	15.5317	15.5011	15.4675	15.4306	15.3897	15.3444	15.2937	15.2367	15.172	15.0982	15.0129	14.9135	14.7961	14.6552	14.4833	14.2689	13.9945	13.6323	13.136	12.4259	11.3706	10.0279	9.92086	9.82487	9.7396	9.66412	9.59721	9.53755	9.48392
	8	-5.54518	15.8962	15.8885	15.8803	15.8718	15.8627	15.8532	15.8431	15.8324	15.8211	15.809	15.7962	15.7826	15.768	15.7523	15.7355	15.7174	15.6978	15.6767	15.6536	15.6285	15.601	15.5707	15.5373	15.5001	15.4586	15.4119	15.3589	15.2984	15.2286	15.1471	15.0509	14.9355	14.7947	14.619	14.3942	14.0969	13.6877	13.096	12.2004	11.0326	10.9355	10.8475	10.7685	10.6981	10.6355	10.5796	10.5295
	9	-6.23832	15.9491	15.9427	15.936	15.9288	15.9214	15.9134	15.9051	15.8962	15.8868	15.8768	15.8662	15.8549	15.8428	15.8298	15.8158	15.8008	15.7846	15.7671	15.748	15.7271	15.7043	15.6792	15.6515	15.6207	15.5862	15.5475	15.5036	15.4534	15.3955	15.3279	15.2481	15.1524	15.0356	14.8898	14.703	14.4558	14.1146	13.6189	12.8648	11.8865	11.8039	11.7281	11.6594	11.5976	11.5421	11.4922	11.4473
	k	ln(1/(2^k))	q=-40	q=-39	q=-38	q=-37	q=-36	q=-35	q=-34	q=-33	q=-32	q=-31	q=-30	q=-29	q=-28	q=-27	q=-26	q=-25	q=-24	q=-23	q=-22	q=-21	q=-20	q=-19	q=-18	q=-17	q=-16	q=-15	q=-14	q=-13	q=-12	q=-11	q=-10	q=-9	q=-8	q=-7	q=-6	q=-5	q=-4	q=-3	q=-2	q=-1	q=-0.9	q=-0.8	q=-0.7	q=-0.6	q=-0.5	q=-0.4	q=-0.3
α(q)	0	0	0	0	0	0	0	0	0	0	0	0	0	0	0	0	0	0	0	0	0	0	0	0	0	0	0	0	0	0	0	0	0	0	0	0	0	0	0	0	0	0	0	0	0	0	0	0	0
	1	-0.693147	1.59878	1.59871	1.59862	1.59852	1.59841	1.59828	1.59813	1.59795	1.59775	1.59752	1.59725	1.59694	1.59658	1.59617	1.59569	1.59513	1.59449	1.59374	1.59286	1.59184	1.59064	1.58923	1.58756	1.58559	1.58324	1.58044	1.57708	1.57304	1.56817	1.56229	1.55521	1.54671	1.53657	1.5246	1.51066	1.49475	1.47698	1.45767	1.43732	1.41658	1.41451	1.41244	1.41038	1.40833	1.40628	1.40423	1.4022
	2	-1.38629	3.63278	3.63255	3.63231	3.63206	3.6318	3.63153	3.63125	3.63096	3.63065	3.63032	3.62998	3.62961	3.62922	3.62881	3.62836	3.62788	3.62735	3.62677	3.62614	3.62544	3.62465	3.62377	3.62277	3.62162	3.62029	3.61873	3.61687	3.61459	3.61176	3.60812	3.60329	3.59666	3.58719	3.57309	3.55134	3.51686	3.46182	3.37595	3.24999	3.08202	3.06317	3.04399	3.02451	3.00472	2.98466	2.96434	2.94378
	3	-2.07944	7.46589	7.46589	7.46589	7.46589	7.46589	7.46589	7.46589	7.46589	7.46589	7.46589	7.46589	7.46589	7.46589	7.46589	7.46589	7.46589	7.46589	7.46589	7.46589	7.46589	7.46589	7.46589	7.46589	7.46589	7.46589	7.46589	7.46589	7.46589	7.46589	7.46589	7.46589	7.46588	7.46586	7.46575	7.46529	7.46316	7.45247	7.3887	6.94977	5.40796	5.25123	5.10735	4.97717	4.86057	4.75677	4.66458	4.58258
	4	-2.77259	11.5715	11.5715	11.5715	11.5715	11.5715	11.5715	11.5715	11.5715	11.5715	11.5715	11.5715	11.5715	11.5715	11.5715	11.5715	11.5715	11.5715	11.5715	11.5715	11.5715	11.5715	11.5715	11.5715	11.5714	11.5714	11.5713	11.5712	11.571	11.5706	11.5699	11.5689	11.567	11.564	11.5588	11.5503	11.5365	11.5144	11.4786	11.376	9.3551	8.76906	8.17417	7.62553	7.15999	6.7887	6.5032	6.28618
	5	-3.46574	12.7071	12.7069	12.7066	12.7064	12.7061	12.7058	12.7054	12.7051	12.7047	12.7042	12.7038	12.7033	12.7027	12.7021	12.7015	12.7008	12.7001	12.6994	12.6985	12.6977	12.6967	12.6957	12.6947	12.6936	12.6924	12.6912	12.6899	12.6885	12.6871	12.6855	12.6839	12.6822	12.6802	12.6776	12.6733	12.6645	12.642	12.5707	12.2219	9.66001	9.25886	8.88789	8.55854	8.27471	8.03437	7.8321	7.66132
	6	-4.15888	15.5131	15.5131	15.5131	15.5131	15.5131	15.5131	15.5131	15.5131	15.5131	15.5131	15.5131	15.5131	15.5131	15.5131	15.5131	15.5131	15.5131	15.5131	15.5131	15.513	15.513	15.513	15.5129	15.5129	15.5128	15.5126	15.5124	15.512	15.5115	15.5107	15.5096	15.5078	15.5052	15.5012	15.4949	15.4842	15.4629	15.4049	15.1254	12.0207	11.3847	10.7953	10.2858	9.86689	9.53174	9.26541	9.05179
	7	-4.85203	16.2062	16.2062	16.2062	16.2062	16.2062	16.2062	16.2062	16.2062	16.2062	16.2062	16.2062	16.2062	16.2062	16.2062	16.2062	16.2062	16.2062	16.2062	16.2062	16.2062	16.2062	16.2062	16.2062	16.2062	16.2062	16.2062	16.2062	16.2061	16.206	16.2057	16.2051	16.2039	16.2012	16.1954	16.1817	16.1489	16.0664	15.8507	15.1995	12.2773	11.8496	11.4542	11.1028	10.7998	10.5433	10.3279	10.1468
	8	-5.54518	16.2062	16.2062	16.2062	16.2062	16.2062	16.2062	16.2062	16.2062	16.2062	16.2062	16.2062	16.2062	16.2062	16.2062	16.2062	16.2062	16.2062	16.2062	16.2062	16.2062	16.2062	16.2062	16.2062	16.2062	16.2062	16.2062	16.2062	16.2061	16.206	16.2057	16.2052	16.2042	16.202	16.1974	16.1875	16.1654	16.1125	15.9713	15.4791	13.061	12.6955	12.3501	12.0362	11.7596	11.5213	11.3188	11.1475
	9	-6.23832	16.2062	16.2062	16.2062	16.2062	16.2062	16.2062	16.2062	16.2062	16.2062	16.2062	16.2062	16.2062	16.2062	16.2062	16.2062	16.2062	16.2062	16.2062	16.2062	16.2062	16.2062	16.2062	16.2062	16.2062	16.2062	16.2062	16.2062	16.2061	16.206	16.2059	16.2055	16.2048	16.2032	16.2001	16.1932	16.1778	16.1402	16.0349	15.6234	13.6056	13.3098	13.0279	12.768	12.5351	12.3307	12.154	12.0024
	k	ln(1/(2^k))	q=-40	q=-39	q=-38	q=-37	q=-36	q=-35	q=-34	q=-33	q=-32	q=-31	q=-30	q=-29	q=-28	q=-27	q=-26	q=-25	q=-24	q=-23	q=-22	q=-21	q=-20	q=-19	q=-18	q=-17	q=-16	q=-15	q=-14	q=-13	q=-12	q=-11	q=-10	q=-9	q=-8	q=-7	q=-6	q=-5	q=-4	q=-3	q=-2	q=-1	q=-0.9	q=-0.8	q=-0.7	q=-0.6	q=-0.5	q=-0.4	q=-0.3
f(q)	0	0	0	0	0	0	0	0	0	0	0	0	0	0	0	0	0	0	0	0	0	0	0	0	0	0	0	0	0	0	0	0	0	0	0	0	0	0	0	0	0	0	0	0	0	0	0	0	0
	1	-0.693147	0.0230371	0.0259773	0.0292793	0.0329854	0.0371426	0.0418028	0.0470236	0.052869	0.0594095	0.0667236	0.0748982	0.0840298	0.0942258	0.105606	0.118305	0.132473	0.148279	0.165918	0.185606	0.207595	0.232171	0.259661	0.290442	0.324937	0.363624	0.407027	0.455697	0.510189	0.570998	0.638478	0.712713	0.79335	0.879398	0.969028	1.05943	1.14682	1.22664	1.29411	1.34491	1.37602	1.37799	1.37974	1.38129	1.38262	1.38375	1.38467	1.38538
	2	-1.38629	0.480403	0.489504	0.498702	0.508005	0.517424	0.526971	0.536663	0.546518	0.556557	0.566808	0.577301	0.588071	0.599159	0.610612	0.622485	0.634839	0.647745	0.661283	0.675548	0.690649	0.706716	0.723902	0.742399	0.762447	0.784357	0.808544	0.835572	0.866228	0.901633	0.943407	0.993926	1.05671	1.13695	1.24218	1.38277	1.57105	1.81662	2.11416	2.42549	2.67414	2.69205	2.70835	2.72296	2.73582	2.74685	2.75599	2.76319
	3	-2.07944	2.24462e-23	9.02714e-23	3.62881e-22	1.45805e-21	5.85541e-21	2.35021e-20	9.42765e-20	3.77943e-19	1.5141e-18	6.0613e-18	2.42456e-17	9.69011e-17	3.8692e-16	1.54338e-15	6.37164e-15	2.52507e-14	1.00044e-13	3.97905e-13	1.5784e-12	6.25257e-12	2.47219e-11	9.75507e-11	3.84064e-10	1.5083e-09	5.90684e-09	2.30599e-08	8.97081e-08	3.47612e-07	1.34108e-06	5.14897e-06	1.96671e-05	7.4725e-05	0.000282565	0.00106545	0.00402714	0.0154599	0.0621414	0.275912	1.30772	3.55496	3.70395	3.82636	3.92411	4.00001	4.0572	4.09878	4.12756
	4	-2.77259	1.3752e-08	2.28072e-08	3.78023e-08	6.2617e-08	1.03652e-07	1.7146e-07	2.83418e-07	4.68116e-07	7.72545e-07	1.27384e-06	2.09848e-06	3.45357e-06	5.67774e-06	9.32387e-06	1.52931e-05	2.50517e-05	4.09804e-05	6.69371e-05	0.000109158	0.000177697	0.000288718	0.00046812	0.000757248	0.00122183	0.00196586	0.00315288	0.00503845	0.00801851	0.0127002	0.0200019	0.0312883	0.0485355	0.0744985	0.112792	0.167682	0.243234	0.341692	0.465556	0.707636	3.28166	3.83808	4.34391	4.75596	5.05934	5.26433	5.39345	5.4699
	5	-3.46574	0.134302	0.143331	0.152877	0.162959	0.173592	0.184792	0.196572	0.208944	0.221916	0.235494	0.249678	0.264468	0.279854	0.295825	0.312362	0.329438	0.347021	0.365069	0.383533	0.402355	0.421465	0.440787	0.460234	0.479707	0.499101	0.518304	0.537196	0.555661	0.573594	0.590929	0.607702	0.624186	0.64121	0.660903	0.688428	0.736203	0.835388	1.0777	1.89782	5.41224	5.79351	6.10915	6.35653	6.5414	6.67393	6.76524	6.82525
	6	-4.15888	0.693148	0.693148	0.693149	0.69315	0.693151	0.693152	0.693155	0.693158	0.693163	0.693171	0.693182	0.693197	0.69322	0.693252	0.6933	0.693368	0.693466	0.693607	0.69381	0.694101	0.694517	0.69511	0.695954	0.697151	0.698843	0.701226	0.704566	0.709226	0.715688	0.724589	0.736761	0.753278	0.775542	0.805503	0.846329	0.904673	0.999026	1.1964	1.85285	5.95956	6.56393	7.06548	7.44833	7.72139	7.90637	8.02672	8.10186
	7	-4.85203	0.693147	0.693147	0.693147	0.693147	0.693147	0.693147	0.693147	0.693147	0.693147	0.693147	0.693147	0.693147	0.693147	0.693147	0.693148	0.693148	0.693149	0.69315	0.693153	0.693158	0.693168	0.693188	0.693225	0.693294	0.693426	0.693676	0.694146	0.695033	0.696706	0.699869	0.705877	0.717382	0.739666	0.783496	0.871208	1.04949	1.41407	2.15172	3.71274	7.7785	8.185	8.52143	8.78534	8.98272	9.12418	9.22143	9.28505
	8	-5.54518	3.49651	3.49651	3.49651	3.49651	3.49651	3.49651	3.49651	3.49651	3.49651	3.49651	3.49651	3.49651	3.49651	3.49651	3.49651	3.49651	3.49651	3.49651	3.49651	3.49652	3.49653	3.49655	3.49658	3.49665	3.49678	3.49702	3.49746	3.4983	3.49986	3.50276	3.50813	3.51806	3.53641	3.57042	3.63391	3.75414	3.98821	4.47027	5.64312	9.00416	9.35157	9.64533	9.88107	10.0612	10.1925	10.284	10.3441
	9	-6.23832	5.66643	5.66643	5.66643	5.66643	5.66643	5.66643	5.66643	5.66643	5.66643	5.66643	5.66643	5.66643	5.66643	5.66643	5.66643	5.66643	5.66643	5.66643	5.66643	5.66643	5.66644	5.66645	5.66648	5.66653	5.66662	5.66678	5.6671	5.66768	5.66878	5.67081	5.67456	5.68149	5.69428	5.71793	5.76205	5.84594	6.01197	6.37106	7.34753	10.1674	10.4485	10.6883	10.8835	11.0351	11.1477	11.2275	11.2807
[truncated: 52 more columns]

## Sheet: Shanghai
	k	ln(1/(2^k))	q=-40	q=-39	q=-38	q=-37	q=-36	q=-35	q=-34	q=-33	q=-32	q=-31	q=-30	q=-29	q=-28	q=-27	q=-26	q=-25	q=-24	q=-23	q=-22	q=-21	q=-20	q=-19	q=-18	q=-17	q=-16	q=-15	q=-14	q=-13	q=-12	q=-11	q=-10	q=-9	q=-8	q=-7	q=-6	q=-5	q=-4	q=-3	q=-2	q=-1	q=-0.9	q=-0.8	q=-0.7	q=-0.6	q=-0.5	q=-0.4	q=-0.3
D(q)	0	0	0	0	0	0	0	0	0	0	0	0	0	0	0	0	0	0	0	0	0	0	0	0	0	0	0	0	0	0	0	0	0	0	0	0	0	0	0	0	0	0	0	0	0	0	0	0	0
	1	-0.693147	1.44349	1.44282	1.44214	1.44142	1.44068	1.43992	1.43912	1.4383	1.43744	1.43655	1.43563	1.43466	1.43366	1.43262	1.43154	1.43042	1.42925	1.42803	1.42677	1.42545	1.42408	1.42266	1.42118	1.41965	1.41806	1.41642	1.41471	1.41296	1.41114	1.40927	1.40736	1.40539	1.40338	1.40132	1.39923	1.39711	1.39497	1.39281	1.39064	1.38846	1.38825	1.38803	1.38781	1.3876	1.38738	1.38716	1.38694
	2	-1.38629	4.00564	4.00314	4.00051	3.99773	3.99481	3.99173	3.98847	3.98502	3.98136	3.97748	3.97334	3.96892	3.9642	3.95915	3.95372	3.94787	3.94155	3.93471	3.92727	3.91916	3.91027	3.90049	3.88969	3.87769	3.86428	3.84919	3.8321	3.81259	3.7901	3.76391	3.73308	3.69631	3.65185	3.59734	3.52963	3.44495	3.33972	3.21312	3.07035	2.92112	2.90617	2.89122	2.87629	2.86139	2.8465	2.83165	2.81683
	3	-2.07944	9.91281	9.90661	9.9001	9.89324	9.88602	9.87839	9.87032	9.86179	9.85273	9.84311	9.83287	9.82194	9.81026	9.79775	9.78431	9.76983	9.7542	9.73727	9.71886	9.69878	9.67679	9.6526	9.62586	9.59615	9.56294	9.52559	9.48325	9.43487	9.37904	9.31391	9.23693	9.14456	9.03167	8.89055	8.70911	8.46719	8.12851	7.6206	6.77674	5.22833	5.04098	4.86339	4.70311	4.56577	4.45332	4.36413	4.2943
	4	-2.77259	12.2497	12.242	12.234	12.2255	12.2166	12.2072	12.1972	12.1867	12.1755	12.1636	12.1509	12.1374	12.123	12.1075	12.0909	12.073	12.0537	12.0328	12.01	11.9852	11.958	11.9281	11.8951	11.8584	11.8174	11.7712	11.7189	11.6591	11.5901	11.5096	11.4145	11.3004	11.1609	10.9865	10.7624	10.4638	10.0467	9.42491	8.40917	6.62363	6.41596	6.22194	6.04989	5.90519	5.78875	5.69757	5.62665
	5	-3.46574	13.9795	13.9708	13.9616	13.9519	13.9417	13.931	13.9196	13.9076	13.8948	13.8812	13.8668	13.8514	13.8349	13.8173	13.7983	13.7779	13.7559	13.732	13.706	13.6777	13.6467	13.6126	13.5749	13.533	13.4862	13.4335	13.3738	13.3057	13.227	13.1354	13.0271	12.8975	12.7393	12.5422	12.29	11.9556	11.4911	10.8021	9.67825	7.76146	7.56575	7.39462	7.25303	7.1408	7.05379	6.98629	6.93292
	6	-4.15888	15.4469	15.4373	15.4271	15.4164	15.4052	15.3933	15.3807	15.3674	15.3533	15.3383	15.3223	15.3053	15.2871	15.2676	15.2467	15.2241	15.1998	15.1734	15.1447	15.1134	15.0791	15.0414	14.9998	14.9535	14.9017	14.8435	14.7776	14.7022	14.6152	14.5137	14.3937	14.2498	14.0739	13.854	13.5713	13.1945	12.6677	11.8827	10.614	8.80964	8.68501	8.58218	8.49795	8.42846	8.37012	8.32009	8.27625
	7	-4.85203	16.8332	16.8236	16.8134	16.8027	16.7915	16.7796	16.767	16.7537	16.7396	16.7246	16.7086	16.6916	16.6734	16.6539	16.633	16.6104	16.5861	16.5597	16.531	16.4997	16.4654	16.4277	16.3861	16.3398	16.288	16.2298	16.1638	16.0885	16.0015	15.9	15.78	15.6361	15.4603	15.2405	14.9582	14.5822	14.0575	13.2766	12.0152	10.1991	10.0641	9.95019	9.85526	9.77608	9.70935	9.65218	9.60231
	8	-5.54518	16.8737	16.865	16.8559	16.8464	16.8363	16.8256	16.8144	16.8025	16.7898	16.7764	16.7621	16.7469	16.7306	16.7131	16.6944	16.6742	16.6524	16.6288	16.6031	16.5751	16.5444	16.5106	16.4733	16.4319	16.3856	16.3335	16.2744	16.2069	16.129	16.0382	15.9309	15.8022	15.6451	15.4491	15.1981	14.8659	14.4071	13.7382	12.7022	11.3255	11.2194	11.1262	11.0451	10.9748	10.9136	10.86	10.8125
	9	-6.23832	16.9332	16.9261	16.9186	16.9107	16.9023	16.8935	16.8842	16.8743	16.8639	16.8528	16.8409	16.8283	16.8149	16.8004	16.7849	16.7682	16.7501	16.7306	16.7093	16.6861	16.6608	16.6328	16.602	16.5677	16.5293	16.4862	16.4373	16.3815	16.317	16.2419	16.153	16.0465	15.9164	15.7541	15.5461	15.2705	14.8894	14.3329	13.473	12.3368	12.2455	12.1638	12.0916	12.0281	11.9724	11.9234	11.88
	k	ln(1/(2^k))	q=-40	q=-39	q=-38	q=-37	q=-36	q=-35	q=-34	q=-33	q=-32	q=-31	q=-30	q=-29	q=-28	q=-27	q=-26	q=-25	q=-24	q=-23	q=-22	q=-21	q=-20	q=-19	q=-18	q=-17	q=-16	q=-15	q=-14	q=-13	q=-12	q=-11	q=-10	q=-9	q=-8	q=-7	q=-6	q=-5	q=-4	q=-3	q=-2	q=-1	q=-0.9	q=-0.8	q=-0.7	q=-0.6	q=-0.5	q=-0.4	q=-0.3
α(q)	0	0	0	0	0	0	0	0	0	0	0	0	0	0	0	0	0	0	0	0	0	0	0	0	0	0	0	0	0	0	0	0	0	0	0	0	0	0	0	0	0	0	0	0	0	0	0	0	0
	1	-0.693147	1.47023	1.46984	1.46943	1.46899	1.46852	1.46801	1.46747	1.46689	1.46626	1.46559	1.46486	1.46407	1.46323	1.46231	1.46132	1.46024	1.45908	1.45782	1.45646	1.45498	1.45337	1.45164	1.44976	1.44774	1.44555	1.4432	1.44067	1.43796	1.43507	1.432	1.42874	1.42529	1.42168	1.4179	1.41397	1.40991	1.40574	1.40148	1.39716	1.39281	1.39238	1.39194	1.39151	1.39107	1.39064	1.3902	1.38976
	2	-1.38629	4.10578	4.10578	4.10578	4.10578	4.10578	4.10578	4.10578	4.10578	4.10578	4.10578	4.10578	4.10578	4.10578	4.10578	4.10578	4.10578	4.10578	4.10578	4.10578	4.10578	4.10577	4.10576	4.10575	4.10572	4.10568	4.10559	4.10545	4.10518	4.1047	4.10381	4.10217	4.09907	4.09313	4.0815	4.05832	4.01178	3.9207	3.75764	3.51323	3.22041	3.19027	3.16009	3.1299	3.09971	3.06954	3.0394	3.00931
	3	-2.07944	10.1606	10.1606	10.1606	10.1606	10.1606	10.1606	10.1606	10.1606	10.1606	10.1606	10.1606	10.1606	10.1606	10.1606	10.1606	10.1606	10.1606	10.1606	10.1606	10.1606	10.1606	10.1606	10.1606	10.1606	10.1606	10.1606	10.1606	10.1606	10.1606	10.1606	10.1606	10.1606	10.1606	10.1606	10.1606	10.1606	10.1605	10.1592	10.1333	9.02166	8.53288	7.92532	7.24417	6.56403	5.95774	5.46683	5.09592
	4	-2.77259	12.5559	12.5559	12.5559	12.5559	12.5559	12.5559	12.5559	12.5559	12.5559	12.5559	12.5559	12.5559	12.5559	12.5559	12.5559	12.5559	12.5559	12.5559	12.5559	12.5559	12.5559	12.5559	12.5559	12.5559	12.5559	12.5559	12.5559	12.5559	12.5559	12.5559	12.5559	12.5559	12.5558	12.5556	12.5549	12.5525	12.5446	12.517	12.3944	10.8544	10.2604	9.53869	8.75153	7.99058	7.33486	6.81986	6.43956
	5	-3.46574	14.329	14.329	14.329	14.329	14.329	14.329	14.329	14.329	14.329	14.329	14.329	14.329	14.329	14.329	14.329	14.329	14.329	14.329	14.329	14.329	14.329	14.329	14.3289	14.3289	14.3288	14.3286	14.3284	14.328	14.3275	14.3265	14.325	14.3226	14.3187	14.3127	14.3032	14.2885	14.2654	14.2239	14.0868	11.8668	11.0739	10.2164	9.40313	8.72028	8.19812	7.82103	7.55453
	6	-4.15888	15.8331	15.8331	15.8331	15.8331	15.8331	15.8331	15.8331	15.8331	15.8331	15.8331	15.8331	15.8331	15.8331	15.8331	15.8331	15.8331	15.8331	15.8331	15.8331	15.8331	15.8331	15.8331	15.8331	15.8331	15.8331	15.8331	15.8331	15.8331	15.8331	15.8331	15.8331	15.8331	15.8331	15.833	15.8327	15.831	15.823	15.7818	15.501	11.5327	10.838	10.2543	9.79371	9.44249	9.17668	8.97303	8.81313
	7	-4.85203	17.2194	17.2194	17.2194	17.2194	17.2194	17.2194	17.2194	17.2194	17.2194	17.2194	17.2194	17.2194	17.2194	17.2194	17.2194	17.2194	17.2194	17.2194	17.2194	17.2194	17.2194	17.2194	17.2194	17.2194	17.2194	17.2194	17.2194	17.2194	17.2193	17.2193	17.2192	17.219	17.2186	17.2178	17.2158	17.2111	17.1984	17.1538	16.8705	13.1143	12.4246	11.8209	11.3255	10.935	10.6322	10.3968	10.2111
	8	-5.54518	17.2194	17.2194	17.2194	17.2194	17.2194	17.2194	17.2194	17.2194	17.2194	17.2194	17.2194	17.2194	17.2194	17.2194	17.2194	17.2194	17.2194	17.2194	17.2194	17.2194	17.2194	17.2194	17.2194	17.2194	17.2194	17.2194	17.2193	17.2193	17.2191	17.2188	17.2183	17.2172	17.2149	17.2103	17.2006	17.1798	17.1328	17.0126	16.5629	13.5756	13.1125	12.6922	12.3277	12.022	11.7703	11.5646	11.3958
	9	-6.23832	17.2194	17.2194	17.2194	17.2194	17.2194	17.2194	17.2194	17.2194	17.2194	17.2194	17.2194	17.2194	17.2194	17.2194	17.2194	17.2193	17.2193	17.2193	17.2193	17.2193	17.2193	17.2193	17.2193	17.2193	17.2193	17.2193	17.2193	17.2193	17.2192	17.219	17.2186	17.2179	17.2163	17.2131	17.2064	17.1913	17.1556	17.0575	16.6615	14.2571	13.8897	13.5478	13.2423	12.9781	12.7547	12.5683	12.4133
	k	ln(1/(2^k))	q=-40	q=-39	q=-38	q=-37	q=-36	q=-35	q=-34	q=-33	q=-32	q=-31	q=-30	q=-29	q=-28	q=-27	q=-26	q=-25	q=-24	q=-23	q=-22	q=-21	q=-20	q=-19	q=-18	q=-17	q=-16	q=-15	q=-14	q=-13	q=-12	q=-11	q=-10	q=-9	q=-8	q=-7	q=-6	q=-5	q=-4	q=-3	q=-2	q=-1	q=-0.9	q=-0.8	q=-0.7	q=-0.6	q=-0.5	q=-0.4	q=-0.3
f(q)	0	0	0	0	0	0	0	0	0	0	0	0	0	0	0	0	0	0	0	0	0	0	0	0	0	0	0	0	0	0	0	0	0	0	0	0	0	0	0	0	0	0	0	0	0	0	0	0	0
	1	-0.693147	0.373968	0.389149	0.404966	0.421452	0.438639	0.456564	0.475264	0.494776	0.515141	0.536399	0.558588	0.581748	0.605916	0.631126	0.657408	0.684786	0.713276	0.742882	0.773597	0.805395	0.838234	0.872047	0.906739	0.942188	0.978236	1.01469	1.05132	1.08785	1.12397	1.15933	1.19356	1.22624	1.25697	1.2853	1.31083	1.33315	1.35191	1.3668	1.37759	1.38412	1.38453	1.3849	1.38523	1.38551	1.38575	1.38595	1.3861
	2	-1.38629	6.9929e-09	1.18328e-08	2.00146e-08	3.38404e-08	5.71938e-08	9.66235e-08	1.63167e-07	2.75422e-07	4.64701e-07	7.83709e-07	1.32111e-06	2.22599e-06	3.74889e-06	6.31065e-06	1.06178e-05	1.78559e-05	3.00132e-05	5.04226e-05	8.46683e-05	0.000142103	0.000238384	0.000399721	0.000669985	0.00112263	0.00188072	0.0031507	0.00527966	0.00885294	0.0148624	0.0249996	0.0421733	0.0714331	0.121616	0.208187	0.357545	0.610806	1.01584	1.57959	2.18459	2.62184	2.65048	2.67613	2.69877	2.71839	2.73498	2.74855	2.75908
	3	-2.07944	2.26307e-43	2.88495e-42	3.6753e-41	4.67892e-40	5.95226e-39	7.56629e-38	9.61012e-37	1.21955e-35	1.54622e-34	1.95847e-33	2.47806e-32	3.13202e-31	3.95385e-30	4.98495e-29	6.27633e-28	7.89055e-27	9.90408e-26	1.24098e-24	1.55202e-23	1.93699e-22	2.41198e-21	2.99594e-20	3.71097e-19	4.58246e-18	5.63905e-17	6.91215e-16	8.6571e-15	1.05408e-13	1.27612e-12	1.53394e-11	1.82989e-10	2.16335e-09	2.53042e-08	2.92302e-07	3.32964e-06	3.74171e-05	0.000417656	0.00476442	0.0636251	1.43501	1.89827	2.41384	2.92437	3.36681	3.70112	3.92306	4.05382
	4	-2.77259	2.6403e-19	8.25715e-19	2.58061e-18	8.0596e-18	2.51529e-17	7.84379e-17	2.44405e-16	7.60883e-16	2.36661e-15	7.46482e-15	2.34929e-14	7.28868e-14	2.25966e-13	6.99501e-13	2.16322e-12	6.68016e-12	2.05981e-11	6.34116e-11	1.9487e-10	5.97711e-10	1.82947e-09	5.58679e-09	1.70175e-08	5.16899e-08	1.56514e-07	4.72245e-07	1.41923e-06	4.24586e-06	1.26361e-05	3.73789e-05	0.000109786	0.000319729	0.00092168	0.00262407	0.00735883	0.0202773	0.0549423	0.148786	0.438612	2.39285	2.95598	3.56855	4.15874	4.65395	5.0157	5.24865	5.38278
	5	-3.46574	1.04155e-07	1.63818e-07	2.57508e-07	4.04526e-07	6.35067e-07	9.96307e-07	1.56189e-06	2.44667e-06	3.82954e-06	5.98886e-06	9.35719e-06	1.46058e-05	2.27748e-05	3.54735e-05	5.51875e-05	8.57485e-05	0.000133051	0.000206145	0.000318886	0.000492432	0.000758994	0.00116744	0.00179159	0.00274253	0.00418643	0.00637034	0.00965873	0.0145842	0.0219155	0.0327442	0.0485865	0.0714808	0.104039	0.149363	0.210706	0.290982	0.393762	0.536625	0.861069	3.65609	4.4084	5.13724	5.74796	6.19312	6.48162	6.65239	6.74644
	6	-4.15888	8.95241e-25	3.92803e-24	1.72238e-23	7.5472e-23	3.3047e-22	1.44594e-21	6.32152e-21	2.7614e-20	1.20517e-19	5.25488e-19	2.28899e-18	9.96015e-18	4.32913e-17	1.87939e-16	8.14857e-16	3.52823e-15	1.55877e-14	6.79622e-14	2.92466e-13	1.25946e-12	5.41631e-12	2.32471e-11	9.95677e-11	4.25492e-10	1.81386e-09	7.71187e-09	3.26926e-08	1.38149e-07	5.81702e-07	2.43966e-06	1.01862e-05	4.23128e-05	0.000174721	0.000716387	0.00291224	0.0117159	0.0466035	0.185461	0.839999	6.08657	6.74727	7.24451	7.59092	7.82004	7.96684	8.05892	8.11518
	7	-4.85203	1.38629	1.38629	1.38629	1.38629	1.38629	1.38629	1.38629	1.38629	1.38629	1.38629	1.38629	1.38629	1.38629	1.38629	1.38629	1.38629	1.38629	1.38629	1.3863	1.3863	1.3863	1.3863	1.38631	1.38632	1.38634	1.38638	1.38646	1.3866	1.38688	1.38739	1.38834	1.39012	1.39349	1.39992	1.41248	1.43799	1.49423	1.64519	2.30474	7.28387	7.93965	8.45363	8.82608	9.08074	9.24793	9.35431	9.41967
	8	-5.54518	3.04452	3.04452	3.04452	3.04452	3.04452	3.04452	3.04452	3.04452	3.04452	3.04452	3.04452	3.04452	3.04452	3.04452	3.04452	3.04452	3.04452	3.04453	3.04453	3.04453	3.04454	3.04456	3.0446	3.04468	3.04481	3.04507	3.04555	3.04645	3.04813	3.05122	3.05691	3.06733	3.08632	3.12076	3.18308	3.29611	3.50448	3.91516	4.98082	9.07546	9.51567	9.87338	10.1472	10.3464	10.4853	10.5782	10.6375
	9	-6.23832	5.48894	5.48894	5.48894	5.48894	5.48894	5.48894	5.48894	5.48894	5.48894	5.48894	5.48894	5.48894	5.48894	5.48894	5.48894	5.48894	5.48894	5.48894	5.48894	5.48895	5.48895	5.48897	5.48899	5.48904	5.48913	5.4893	5.48963	5.49023	5.49135	5.49343	5.49726	5.50431	5.51726	5.541	5.58474	5.66644	5.82443	6.15905	7.09604	10.4165	10.7657	11.0566	11.2861	11.4581	11.5813	11.6655	11.72
[truncated: 52 more columns]

## Sheet: Shenyang
	k	ln(1/(2^k))	q=-40	q=-39	q=-38	q=-37	q=-36	q=-35	q=-34	q=-33	q=-32	q=-31	q=-30	q=-29	q=-28	q=-27	q=-26	q=-25	q=-24	q=-23	q=-22	q=-21	q=-20	q=-19	q=-18	q=-17	q=-16	q=-15	q=-14	q=-13	q=-12	q=-11	q=-10	q=-9	q=-8	q=-7	q=-6	q=-5	q=-4	q=-3	q=-2	q=-1	q=-0.9	q=-0.8	q=-0.7	q=-0.6	q=-0.5	q=-0.4	q=-0.3
D(q)	0	0	0	0	0	0	0	0	0	0	0	0	0	0	0	0	0	0	0	0	0	0	0	0	0	0	0	0	0	0	0	0	0	0	0	0	0	0	0	0	0	0	0	0	0	0	0	0	0
	1	-0.693147	1.46598	1.46518	1.46436	1.4635	1.4626	1.46167	1.46071	1.4597	1.45865	1.45756	1.45643	1.45525	1.45402	1.45273	1.45139	1.45	1.44854	1.44702	1.44544	1.44378	1.44206	1.44025	1.43837	1.4364	1.43435	1.4322	1.42995	1.42761	1.42515	1.42259	1.41991	1.4171	1.41418	1.41113	1.40795	1.40464	1.40121	1.39765	1.39397	1.39018	1.3898	1.38941	1.38902	1.38864	1.38825	1.38786	1.38747
	2	-1.38629	3.3219	3.31984	3.31767	3.31538	3.31298	3.31045	3.30777	3.30495	3.30196	3.29878	3.29542	3.29184	3.28802	3.28395	3.2796	3.27494	3.26994	3.26456	3.25877	3.2525	3.24573	3.23837	3.23036	3.22163	3.21208	3.20162	3.19011	3.17743	3.16343	3.14795	3.13079	3.11176	3.09063	3.06712	3.04088	3.0114	2.97791	2.93918	2.89343	2.83846	2.83238	2.82619	2.81988	2.81346	2.80693	2.80028	2.79352
	3	-2.07944	4.93168	4.92868	4.92552	4.92221	4.91873	4.91507	4.91121	4.90714	4.90284	4.8983	4.89349	4.88839	4.88297	4.87721	4.87107	4.86452	4.85753	4.85003	4.84199	4.83335	4.82404	4.81399	4.80311	4.7913	4.77845	4.76442	4.74906	4.73217	4.71354	4.69288	4.66988	4.64416	4.61524	4.58259	4.54553	4.50324	4.45464	4.39822	4.33182	4.25271	4.244	4.23514	4.22613	4.21697	4.20765	4.19819	4.18858
	4	-2.77259	7.01728	7.01291	7.00833	7.0035	6.99843	6.99307	6.98741	6.98143	6.97508	6.96836	6.9612	6.95359	6.94546	6.93677	6.92745	6.91745	6.90667	6.89503	6.88243	6.86873	6.85381	6.83747	6.81954	6.79975	6.77783	6.75343	6.72613	6.6954	6.66062	6.621	6.57559	6.52321	6.46243	6.39158	6.30879	6.21225	6.1008	5.9748	5.83696	5.69191	5.67722	5.66251	5.6478	5.63309	5.61839	5.60369	5.58902
	5	-3.46574	12.2281	12.2205	12.2125	12.204	12.1951	12.1857	12.1757	12.1652	12.154	12.1422	12.1295	12.116	12.1016	12.0862	12.0696	12.0518	12.0325	12.0116	11.9889	11.9641	11.937	11.9072	11.8742	11.8375	11.7966	11.7506	11.6984	11.6388	11.5701	11.49	11.3955	11.2823	11.1444	10.9727	10.753	10.4623	10.0591	9.46302	8.51296	7.34837	7.27698	7.21611	7.16402	7.11894	7.07932	7.04393	7.01178
	6	-4.15888	14.6524	14.6433	14.6337	14.6235	14.6128	14.6016	14.5896	14.577	14.5636	14.5494	14.5343	14.5181	14.5009	14.4824	14.4625	14.4411	14.418	14.393	14.3658	14.3361	14.3036	14.2678	14.2283	14.1844	14.1353	14.0801	14.0175	13.9461	13.8636	13.7675	13.654	13.5179	13.3519	13.1449	12.8799	12.5289	12.0437	11.3372	10.2649	8.90816	8.80253	8.70827	8.62494	8.55156	8.48686	8.42956	8.37843
	7	-4.85203	15.7635	15.7547	15.7454	15.7356	15.7253	15.7144	15.7028	15.6907	15.6777	15.664	15.6494	15.6338	15.6171	15.5992	15.58	15.5594	15.537	15.5129	15.4866	15.4579	15.4265	15.392	15.3538	15.3114	15.264	15.2106	15.1502	15.0811	15.0014	14.9084	14.7986	14.6669	14.506	14.3054	14.0484	13.7084	13.2398	12.5609	11.5268	10.1487	10.0354	9.93404	9.84456	9.76612	9.69745	9.63709	9.58364
	8	-5.54518	15.8249	15.8176	15.8099	15.8018	15.7933	15.7843	15.7748	15.7647	15.754	15.7427	15.7306	15.7177	15.7039	15.6892	15.6733	15.6562	15.6378	15.6178	15.5961	15.5724	15.5464	15.5179	15.4863	15.4513	15.4121	15.368	15.318	15.2609	15.1951	15.1182	15.0275	14.9186	14.7856	14.6197	14.4072	14.1256	13.7367	13.1704	12.2998	11.1323	11.0346	10.9466	10.8682	10.799	10.7381	10.6844	10.6369
	9	-6.23832	15.8682	15.862	15.8555	15.8486	15.8413	15.8337	15.8255	15.817	15.8079	15.7982	15.7879	15.7769	15.7652	15.7526	15.7391	15.7246	15.7088	15.6918	15.6733	15.6531	15.631	15.6067	15.5798	15.55	15.5166	15.4791	15.4365	15.3879	15.3318	15.2664	15.1891	15.0964	14.9832	14.842	14.6612	14.4222	14.0927	13.6158	12.8963	11.9869	11.9116	11.8428	11.7804	11.7243	11.6741	11.6291	11.5887
	k	ln(1/(2^k))	q=-40	q=-39	q=-38	q=-37	q=-36	q=-35	q=-34	q=-33	q=-32	q=-31	q=-30	q=-29	q=-28	q=-27	q=-26	q=-25	q=-24	q=-23	q=-22	q=-21	q=-20	q=-19	q=-18	q=-17	q=-16	q=-15	q=-14	q=-13	q=-12	q=-11	q=-10	q=-9	q=-8	q=-7	q=-6	q=-5	q=-4	q=-3	q=-2	q=-1	q=-0.9	q=-0.8	q=-0.7	q=-0.6	q=-0.5	q=-0.4	q=-0.3
α(q)	0	0	0	0	0	0	0	0	0	0	0	0	0	0	0	0	0	0	0	0	0	0	0	0	0	0	0	0	0	0	0	0	0	0	0	0	0	0	0	0	0	0	0	0	0	0	0	0	0
	1	-0.693147	1.49799	1.49762	1.49722	1.49679	1.49631	1.49578	1.49521	1.49459	1.4939	1.49316	1.49234	1.49146	1.49049	1.48944	1.4883	1.48706	1.48571	1.48425	1.48267	1.48096	1.47911	1.4771	1.47494	1.47259	1.47007	1.46734	1.46439	1.4612	1.45777	1.45405	1.45005	1.44573	1.44107	1.43605	1.43066	1.42487	1.4187	1.41213	1.40517	1.39786	1.39711	1.39636	1.3956	1.39484	1.39408	1.39331	1.39255
	2	-1.38629	3.40457	3.4045	3.40443	3.40434	3.40423	3.40411	3.40396	3.40378	3.40357	3.40332	3.40302	3.40266	3.40223	3.40172	3.40112	3.40039	3.39952	3.39848	3.39723	3.39573	3.39392	3.39174	3.38909	3.38586	3.38193	3.3771	3.37115	3.3638	3.3547	3.3434	3.32941	3.31216	3.29106	3.26556	3.23516	3.19935	3.15724	3.10676	3.04338	2.95899	2.949	2.93869	2.92806	2.91708	2.90577	2.89411	2.8821
	3	-2.07944	5.05212	5.05185	5.05154	5.05119	5.0508	5.05035	5.04984	5.04927	5.04861	5.04786	5.047	5.04603	5.0449	5.04362	5.04214	5.04044	5.03847	5.03621	5.0336	5.03057	5.02707	5.02301	5.01831	5.01284	5.00649	4.99908	4.99043	4.98028	4.96831	4.9541	4.93708	4.91651	4.8914	4.86047	4.82217	4.77465	4.71569	4.64219	4.54868	4.42535	4.41088	4.39597	4.3806	4.36478	4.34848	4.33172	4.31448
	4	-2.77259	7.19186	7.19176	7.19165	7.19152	7.19137	7.1912	7.19101	7.19078	7.19053	7.19024	7.1899	7.18952	7.18907	7.18856	7.18796	7.18726	7.18645	7.18549	7.18435	7.18301	7.18139	7.17944	7.17705	7.17412	7.17046	7.16585	7.15996	7.15234	7.14235	7.12904	7.11106	7.08639	7.05206	7.00362	6.93453	6.83562	6.69563	6.50507	6.26392	5.98563	5.95653	5.92728	5.89791	5.86844	5.83889	5.80928	5.77963
	5	-3.46574	12.5338	12.5338	12.5338	12.5338	12.5338	12.5338	12.5338	12.5338	12.5338	12.5338	12.5338	12.5338	12.5338	12.5338	12.5338	12.5338	12.5338	12.5338	12.5338	12.5338	12.5338	12.5337	12.5337	12.5336	12.5335	12.5333	12.5329	12.5324	12.5317	12.5304	12.5286	12.5257	12.5213	12.5146	12.5046	12.4894	12.4651	12.413	12.0923	8.89184	8.52814	8.22729	7.98526	7.79274	7.63912	7.51477	7.41191
	6	-4.15888	15.0187	15.0187	15.0187	15.0187	15.0187	15.0187	15.0187	15.0187	15.0187	15.0187	15.0187	15.0187	15.0187	15.0187	15.0187	15.0187	15.0187	15.0187	15.0187	15.0187	15.0187	15.0187	15.0187	15.0187	15.0186	15.0185	15.0183	15.0181	15.0176	15.0169	15.0157	15.0136	15.0102	15.0044	14.9943	14.9747	14.928	14.7814	14.1749	11.1337	10.7011	10.3043	9.95372	9.65269	9.39867	9.18594	9.00771
	7	-4.85203	16.1174	16.1174	16.1174	16.1174	16.1174	16.1174	16.1174	16.1174	16.1174	16.1174	16.1174	16.1174	16.1174	16.1174	16.1174	16.1174	16.1174	16.1174	16.1174	16.1174	16.1174	16.1174	16.1174	16.1174	16.1173	16.1173	16.1173	16.1172	16.1171	16.1169	16.1164	16.1153	16.1132	16.1086	16.0985	16.0753	16.0186	15.8654	15.3404	12.5295	12.0758	11.6501	11.2687	10.9392	10.6615	10.4307	10.2392
	8	-5.54518	16.1174	16.1174	16.1174	16.1174	16.1174	16.1174	16.1174	16.1174	16.1174	16.1174	16.1174	16.1174	16.1174	16.1174	16.1174	16.1174	16.1174	16.1174	16.1174	16.1174	16.1174	16.1174	16.1174	16.1174	16.1174	16.1174	16.1173	16.1173	16.1172	16.117	16.1166	16.1158	16.1142	16.1108	16.1035	16.087	16.047	15.9371	15.5242	13.1761	12.8004	12.4443	12.1208	11.837	11.5944	11.3903	11.2197
	9	-6.23832	16.1173	16.1173	16.1173	16.1173	16.1173	16.1173	16.1173	16.1173	16.1173	16.1173	16.1173	16.1173	16.1173	16.1173	16.1173	16.1173	16.1173	16.1173	16.1173	16.1173	16.1173	16.1173	16.1173	16.1173	16.1173	16.1173	16.1173	16.1172	16.1171	16.1169	16.1165	16.1157	16.114	16.1105	16.103	16.0863	16.046	15.9346	15.5071	13.555	13.2822	13.0237	12.7861	12.5734	12.3868	12.2254	12.087
	k	ln(1/(2^k))	q=-40	q=-39	q=-38	q=-37	q=-36	q=-35	q=-34	q=-33	q=-32	q=-31	q=-30	q=-29	q=-28	q=-27	q=-26	q=-25	q=-24	q=-23	q=-22	q=-21	q=-20	q=-19	q=-18	q=-17	q=-16	q=-15	q=-14	q=-13	q=-12	q=-11	q=-10	q=-9	q=-8	q=-7	q=-6	q=-5	q=-4	q=-3	q=-2	q=-1	q=-0.9	q=-0.8	q=-0.7	q=-0.6	q=-0.5	q=-0.4	q=-0.3
f(q)	0	0	0	0	0	0	0	0	0	0	0	0	0	0	0	0	0	0	0	0	0	0	0	0	0	0	0	0	0	0	0	0	0	0	0	0	0	0	0	0	0	0	0	0	0	0	0	0	0
	1	-0.693147	0.185683	0.200052	0.215402	0.231782	0.24924	0.26782	0.287569	0.308528	0.330737	0.354231	0.37904	0.405189	0.432697	0.461576	0.491827	0.523445	0.556414	0.590705	0.62628	0.663087	0.701062	0.740127	0.780186	0.821129	0.862828	0.905131	0.947865	0.990825	1.03377	1.07643	1.11847	1.15951	1.19909	1.23669	1.27171	1.30348	1.33124	1.35421	1.37156	1.3825	1.38321	1.38385	1.38442	1.38491	1.38533	1.38568	1.38595
	2	-1.38629	0.0153635	0.0178492	0.0207289	0.0240632	0.027922	0.0323851	0.0375442	0.0435041	0.050385	0.0583243	0.0674788	0.0780281	0.0901771	0.10416	0.120246	0.138742	0.16	0.184426	0.212488	0.244728	0.281773	0.324358	0.373335	0.4297	0.494607	0.56938	0.655506	0.754588	0.868251	0.997936	1.14458	1.30817	1.48715	1.67801	1.87517	2.07167	2.26059	2.43642	2.59352	2.71794	2.72742	2.73618	2.74415	2.75128	2.7575	2.76275	2.76695
	3	-2.07944	0.114125	0.124922	0.136798	0.149868	0.164263	0.18013	0.197631	0.216949	0.238287	0.261871	0.287954	0.316815	0.348763	0.384139	0.423318	0.466707	0.514749	0.56792	0.62673	0.691717	0.763447	0.842507	0.929505	1.02507	1.12985	1.24455	1.36992	1.50683	1.65628	1.8195	1.99789	2.19297	2.406	2.63741	2.88569	3.1462	3.41044	3.66631	3.89809	4.08006	4.09381	4.10648	4.118	4.12828	4.13724	4.14478	4.15081
	4	-2.77259	0.0339162	0.037846	0.0422172	0.0470782	0.0524828	0.0584909	0.0651695	0.0725939	0.080849	0.0900308	0.100249	0.111629	0.124318	0.138483	0.154327	0.172087	0.192047	0.214554	0.240032	0.269001	0.302112	0.340177	0.384225	0.43556	0.495851	0.567238	0.652481	0.755147	0.879851	1.03255	1.2209	1.45455	1.74541	2.10731	2.55432	3.09541	3.72149	4.38399	4.98303	5.3982	5.42584	5.4507	5.47273	5.49188	5.50814	5.52146	5.53184
	5	-3.46574	3.94276e-07	5.98806e-07	9.08902e-07	1.37873e-06	2.09007e-06	3.16625e-06	4.79311e-06	7.25034e-06	1.09585e-05	1.6549e-05	2.49689e-05	3.76367e-05	5.66732e-05	8.52451e-05	0.000128072	0.000192173	0.000287968	0.000430888	0.000643726	0.000960052	0.00142915	0.0021231	0.00314691	0.00465277	0.00685997	0.0100824	0.0147652	0.0215332	0.0312512	0.0450927	0.0646101	0.0917788	0.128974	0.178819	0.243914	0.327024	0.435319	0.613081	1.35431	5.80489	6.15093	6.40717	6.58915	6.71465	6.79943	6.8556	6.89175
	6	-4.15888	2.86506e-08	4.66129e-08	7.57914e-08	1.23158e-07	1.99994e-07	3.24542e-07	5.26267e-07	8.52719e-07	1.38054e-06	2.23315e-06	3.60898e-06	5.82675e-06	9.39755e-06	1.51398e-05	2.43615e-05	3.91502e-05	6.28298e-05	0.000100682	0.000161079	0.000257257	0.000410079	0.000652324	0.00103529	0.00163893	0.0025872	0.00407122	0.00638356	0.00996844	0.0154935	0.0239502	0.0367909	0.0561174	0.0849736	0.127977	0.193306	0.300126	0.506371	1.0045	2.44495	6.68265	7.09379	7.43148	7.6948	7.89088	8.03096	8.127	8.18964
	7	-4.85203	1.60944	1.60944	1.60944	1.60944	1.60944	1.60944	1.60944	1.60944	1.60944	1.60944	1.60944	1.60944	1.60944	1.60944	1.60944	1.60944	1.60944	1.60944	1.60944	1.60945	1.60946	1.60948	1.60951	1.60957	1.6097	1.60993	1.61036	1.61117	1.61268	1.6155	1.62074	1.6305	1.64871	1.68292	1.74793	1.87381	2.12446	2.6474	3.89947	7.76783	8.199	8.5612	8.84768	9.06229	9.21541	9.31966	9.38696
	8	-5.54518	4.12713	4.12713	4.12713	4.12713	4.12713	4.12713	4.12713	4.12713	4.12713	4.12713	4.12713	4.12713	4.12713	4.12713	4.12713	4.12713	4.12714	4.12714	4.12714	4.12714	4.12715	4.12716	4.12719	4.12724	4.12733	4.12751	4.12784	4.12847	4.12963	4.13178	4.13576	4.14312	4.15671	4.18191	4.22903	4.31878	4.49567	4.87036	5.85101	9.08849	9.44548	9.74839	9.99131	10.1761	10.3099	10.402	10.462
	9	-6.23832	5.90536	5.90536	5.90536	5.90536	5.90536	5.90536	5.90536	5.90536	5.90536	5.90536	5.90536	5.90536	5.90536	5.90536	5.90536	5.90536	5.90536	5.90536	5.90537	5.90537	5.90538	5.90539	5.90542	5.90547	5.90557	5.90576	5.90611	5.90676	5.90798	5.91023	5.91439	5.92207	5.93618	5.96219	6.01045	6.10146	6.27959	6.65946	7.67467	10.4189	10.6781	10.898	11.0764	11.2149	11.3177	11.3905	11.4392
[truncated: 52 more columns]

## Sheet: Shenzhen
	k	ln(1/(2^k))	q=-40	q=-39	q=-38	q=-37	q=-36	q=-35	q=-34	q=-33	q=-32	q=-31	q=-30	q=-29	q=-28	q=-27	q=-26	q=-25	q=-24	q=-23	q=-22	q=-21	q=-20	q=-19	q=-18	q=-17	q=-16	q=-15	q=-14	q=-13	q=-12	q=-11	q=-10	q=-9	q=-8	q=-7	q=-6	q=-5	q=-4	q=-3	q=-2	q=-1	q=-0.9	q=-0.8	q=-0.7	q=-0.6	q=-0.5	q=-0.4	q=-0.3
D(q)	0	0	0	0	0	0	0	0	0	0	0	0	0	0	0	0	0	0	0	0	0	0	0	0	0	0	0	0	0	0	0	0	0	0	0	0	0	0	0	0	0	0	0	0	0	0	0	0	0
	1	-0.693147	2.1	2.09869	2.09731	2.09585	2.09432	2.09271	2.091	2.08919	2.08727	2.08523	2.08306	2.08075	2.07828	2.07562	2.07278	2.06971	2.0664	2.06281	2.05891	2.05466	2.05	2.04487	2.03921	2.03292	2.02588	2.01797	2.009	1.99875	1.98693	1.97315	1.95687	1.93739	1.91367	1.8843	1.84723	1.79969	1.73831	1.6604	1.56765	1.47077	1.46151	1.4524	1.44345	1.43467	1.42608	1.41769	1.40951
	2	-1.38629	7.32122	7.31664	7.31183	7.30677	7.30143	7.2958	7.28984	7.28354	7.27685	7.26974	7.26218	7.25411	7.24548	7.23624	7.22631	7.21563	7.20408	7.19157	7.17798	7.16315	7.1469	7.12904	7.10929	7.08735	7.06282	7.03523	7.00397	6.96823	6.927	6.8789	6.82205	6.75383	6.67044	6.56622	6.43221	6.25354	6.0034	5.62822	5.00409	3.83215	3.67713	3.52137	3.36952	3.22684	3.09815	2.98671	2.89357
	3	-2.07944	9.44462	9.43872	9.43252	9.42598	9.4191	9.41183	9.40415	9.39601	9.38738	9.37822	9.36846	9.35805	9.34692	9.335	9.32219	9.3084	9.29351	9.27738	9.25984	9.24071	9.21975	9.1967	9.17123	9.14292	9.11128	9.07569	9.03536	8.98926	8.93607	8.87401	8.80068	8.71268	8.60513	8.47075	8.29814	8.06856	7.74928	7.27872	6.52931	5.2279	5.06024	4.89102	4.72453	4.56586	4.42007	4.29104	4.18066
	4	-2.77259	11.6026	11.5954	11.5878	11.5798	11.5714	11.5625	11.5531	11.5431	11.5326	11.5214	11.5095	11.4968	11.4833	11.4688	11.4532	11.4365	11.4184	11.3989	11.3777	11.3546	11.3294	11.3017	11.2711	11.2372	11.1994	11.157	11.1091	11.0545	10.9917	10.9185	10.8324	10.7293	10.6037	10.4471	10.2463	9.97953	9.60763	9.0543	8.15192	6.53925	6.33595	6.13565	5.94528	5.77179	5.62029	5.49277	5.38806
	5	-3.46574	14.1655	14.1567	14.1474	14.1376	14.1272	14.1163	14.1048	14.0926	14.0797	14.0659	14.0513	14.0357	14.019	14.0011	13.9819	13.9612	13.9389	13.9147	13.8884	13.8597	13.8283	13.7937	13.7555	13.713	13.6656	13.6122	13.5517	13.4825	13.4028	13.3097	13.1997	13.0677	12.9064	12.7047	12.4454	12.0999	11.6165	10.8953	9.72812	7.81701	7.60191	7.39575	7.20442	7.03283	6.88381	6.75763	6.65242
	6	-4.15888	14.3603	14.3518	14.3428	14.3334	14.3234	14.3129	14.3018	14.29	14.2776	14.2643	14.2502	14.2352	14.2191	14.2019	14.1835	14.1636	14.1421	14.1189	14.0937	14.0662	14.0362	14.0031	13.9667	13.9263	13.8812	13.8306	13.7734	13.7083	13.6334	13.5463	13.444	13.3219	13.1737	12.99	12.7562	12.4484	12.0246	11.4032	10.4081	8.76363	8.58543	8.41854	8.26715	8.13377	8.01888	7.92122	7.83856
	7	-4.85203	15.9474	15.9383	15.9287	15.9187	15.908	15.8968	15.885	15.8724	15.8591	15.845	15.83	15.8139	15.7968	15.7784	15.7586	15.7374	15.7144	15.6895	15.6625	15.633	15.6007	15.5652	15.5259	15.4822	15.4335	15.3786	15.3164	15.2454	15.1634	15.0677	14.9547	14.8191	14.6535	14.4469	14.1818	13.8303	13.3435	12.6299	11.5058	9.78112	9.61823	9.47261	9.34625	9.23893	9.14873	9.07294	9.00876
	8	-5.54518	15.9841	15.9759	15.9673	15.9582	15.9487	15.9386	15.928	15.9167	15.9047	15.892	15.8785	15.8641	15.8486	15.8321	15.8144	15.7952	15.7746	15.7522	15.7279	15.7014	15.6723	15.6404	15.6051	15.5658	15.522	15.4726	15.4167	15.3528	15.2791	15.193	15.0914	14.9695	14.8207	14.6349	14.3967	14.081	13.6446	13.0086	12.032	10.7201	10.6103	10.5114	10.4236	10.3464	10.2787	10.2192	10.1667
	9	-6.23832	16.0387	16.0319	16.0247	16.0172	16.0092	16.0008	15.9919	15.9825	15.9726	15.962	15.9507	15.9387	15.9258	15.9121	15.8973	15.8814	15.8642	15.8455	15.8253	15.8032	15.779	15.7523	15.7229	15.6902	15.6537	15.6126	15.566	15.5127	15.4513	15.3797	15.295	15.1935	15.0695	14.9149	14.7168	14.4546	14.0926	13.5665	12.7638	11.712	11.6231	11.5418	11.4684	11.4024	11.3435	11.2907	11.2434
	k	ln(1/(2^k))	q=-40	q=-39	q=-38	q=-37	q=-36	q=-35	q=-34	q=-33	q=-32	q=-31	q=-30	q=-29	q=-28	q=-27	q=-26	q=-25	q=-24	q=-23	q=-22	q=-21	q=-20	q=-19	q=-18	q=-17	q=-16	q=-15	q=-14	q=-13	q=-12	q=-11	q=-10	q=-9	q=-8	q=-7	q=-6	q=-5	q=-4	q=-3	q=-2	q=-1	q=-0.9	q=-0.8	q=-0.7	q=-0.6	q=-0.5	q=-0.4	q=-0.3
α(q)	0	0	0	0	0	0	0	0	0	0	0	0	0	0	0	0	0	0	0	0	0	0	0	0	0	0	0	0	0	0	0	0	0	0	0	0	0	0	0	0	0	0	0	0	0	0	0	0	0
	1	-0.693147	2.1525	2.1525	2.1525	2.1525	2.1525	2.1525	2.1525	2.1525	2.1525	2.1525	2.1525	2.1525	2.1525	2.1525	2.1525	2.1525	2.1525	2.1525	2.1525	2.1525	2.1525	2.1525	2.1525	2.1525	2.15249	2.15249	2.15248	2.15245	2.1524	2.15228	2.15201	2.1514	2.15003	2.1469	2.13966	2.12296	2.08524	2.00541	1.85995	1.65735	1.63612	1.61503	1.59417	1.57361	1.55344	1.5337	1.51447
	2	-1.38629	7.50425	7.50425	7.50425	7.50425	7.50425	7.50425	7.50425	7.50425	7.50425	7.50425	7.50425	7.50425	7.50425	7.50425	7.50425	7.50425	7.50425	7.50425	7.50425	7.50425	7.50425	7.50425	7.50425	7.50425	7.50425	7.50425	7.50425	7.50425	7.50425	7.50425	7.50425	7.50425	7.50425	7.50425	7.50425	7.50425	7.50424	7.50385	7.49064	6.89952	6.64267	6.3053	5.888	5.40907	4.90458	4.41856	3.98804
	3	-2.07944	9.68074	9.68074	9.68074	9.68074	9.68074	9.68074	9.68074	9.68074	9.68074	9.68074	9.68074	9.68074	9.68074	9.68074	9.68074	9.68074	9.68074	9.68074	9.68074	9.68074	9.68074	9.68074	9.68074	9.68074	9.68074	9.68074	9.68074	9.68074	9.68074	9.68073	9.68071	9.68064	9.68044	9.67982	9.67795	9.6722	9.65432	9.5983	9.42233	8.54298	8.27237	7.92689	7.50344	7.01408	6.48865	5.9686	5.49359
	4	-2.77259	11.892	11.8919	11.8918	11.8917	11.8915	11.8914	11.8912	11.891	11.8908	11.8906	11.8903	11.8899	11.8896	11.8891	11.8887	11.8881	11.8875	11.8868	11.886	11.8851	11.8841	11.8829	11.8817	11.8802	11.8786	11.8768	11.8749	11.8727	11.8703	11.8676	11.8648	11.8617	11.8582	11.8545	11.85	11.8439	11.8328	11.8037	11.6912	10.5949	10.1906	9.67356	9.05622	8.38153	7.71353	7.11263	6.61376
	5	-3.46574	14.5197	14.5197	14.5197	14.5197	14.5197	14.5197	14.5197	14.5197	14.5197	14.5197	14.5197	14.5197	14.5197	14.5197	14.5197	14.5197	14.5197	14.5197	14.5197	14.5197	14.5197	14.5197	14.5197	14.5197	14.5197	14.5197	14.5197	14.5197	14.5197	14.5197	14.5197	14.5197	14.5197	14.5196	14.5194	14.5184	14.513	14.4798	14.2353	12.1698	11.6227	10.9902	10.3008	9.60177	8.94539	8.37118	7.89639
	6	-4.15888	14.7019	14.7018	14.7018	14.7018	14.7017	14.7017	14.7016	14.7015	14.7014	14.7013	14.7012	14.7011	14.7009	14.7006	14.7004	14.7001	14.6997	14.6992	14.6986	14.698	14.6971	14.6961	14.6949	14.6935	14.6917	14.6896	14.687	14.6838	14.6799	14.6749	14.6687	14.6607	14.6502	14.636	14.6163	14.5877	14.5439	14.4681	14.2631	12.4076	11.879	11.2936	10.6919	10.1186	9.60832	9.17757	8.82653
	7	-4.85203	16.3114	16.3114	16.3114	16.3114	16.3114	16.3114	16.3114	16.3114	16.3114	16.3114	16.3114	16.3114	16.3114	16.3114	16.3114	16.3114	16.3114	16.3114	16.3114	16.3114	16.3114	16.3114	16.3114	16.3114	16.3114	16.3114	16.3114	16.3113	16.3112	16.3111	16.3107	16.31	16.3084	16.3051	16.2979	16.2814	16.2417	16.1365	15.7905	13.1875	12.559	11.9229	11.329	10.8125	10.3864	10.0465	9.77879
	8	-5.54518	16.3114	16.3114	16.3114	16.3114	16.3114	16.3114	16.3114	16.3114	16.3114	16.3114	16.3114	16.3114	16.3114	16.3114	16.3114	16.3114	16.3114	16.3114	16.3114	16.3114	16.3114	16.3114	16.3114	16.3114	16.3114	16.3114	16.3114	16.3113	16.3113	16.3111	16.3107	16.31	16.3084	16.3052	16.2979	16.2811	16.2387	16.1156	15.6445	13.0217	12.5951	12.1905	11.8236	11.5027	11.2293	11	10.809
	9	-6.23832	16.3114	16.3114	16.3114	16.3114	16.3114	16.3114	16.3114	16.3114	16.3114	16.3114	16.3114	16.3114	16.3114	16.3114	16.3114	16.3114	16.3114	16.3114	16.3114	16.3114	16.3114	16.3114	16.3114	16.3114	16.3114	16.3114	16.3114	16.3113	16.3112	16.311	16.3106	16.3098	16.3082	16.3047	16.2974	16.281	16.2416	16.1324	15.7102	13.5638	13.2415	12.9344	12.6519	12.3996	12.1792	11.9894	11.8272
	k	ln(1/(2^k))	q=-40	q=-39	q=-38	q=-37	q=-36	q=-35	q=-34	q=-33	q=-32	q=-31	q=-30	q=-29	q=-28	q=-27	q=-26	q=-25	q=-24	q=-23	q=-22	q=-21	q=-20	q=-19	q=-18	q=-17	q=-16	q=-15	q=-14	q=-13	q=-12	q=-11	q=-10	q=-9	q=-8	q=-7	q=-6	q=-5	q=-4	q=-3	q=-2	q=-1	q=-0.9	q=-0.8	q=-0.7	q=-0.6	q=-0.5	q=-0.4	q=-0.3
f(q)	0	0	0	0	0	0	0	0	0	0	0	0	0	0	0	0	0	0	0	0	0	0	0	0	0	0	0	0	0	0	0	0	0	0	0	0	0	0	0	0	0	0	0	0	0	0	0	0	0
	1	-0.693147	2.56001e-12	5.30594e-12	1.09902e-11	2.27503e-11	4.70625e-11	9.72886e-11	2.00971e-10	4.14835e-10	8.55601e-10	1.76321e-09	3.63041e-09	7.4681e-09	1.53479e-08	3.15103e-08	6.46258e-08	1.32401e-07	2.70952e-07	5.53857e-07	1.13083e-06	2.30615e-06	4.69755e-06	9.55785e-06	1.94257e-05	3.9442e-05	8.00129e-05	0.000162201	0.000328652	0.000665757	0.00134871	0.00273311	0.00554116	0.0112383	0.0227855	0.0460946	0.0926439	0.183323	0.350584	0.62539	0.983061	1.28419	1.30437	1.3223	1.33794	1.35131	1.36241	1.37129	1.37803
	2	-1.38629	3.48434e-53	7.85325e-52	1.76885e-50	3.98138e-49	8.95484e-48	2.01255e-46	4.51941e-45	1.01401e-43	2.273e-42	5.09021e-41	1.13872e-39	2.5446e-38	5.6794e-37	1.266e-35	2.81816e-34	6.26407e-33	1.39012e-31	3.07959e-30	6.80948e-29	1.50258e-27	3.30809e-26	7.26499e-25	1.59109e-23	3.47397e-22	7.55916e-21	1.63855e-19	3.53655e-18	7.59619e-17	1.62271e-15	3.54519e-14	7.49598e-13	1.57429e-11	3.28312e-10	6.80283e-09	1.40342e-07	2.89686e-06	6.04722e-05	0.00130778	0.0309921	0.764778	1.00815	1.29422	1.60658	1.9175	2.19494	2.41397	2.56523
	3	-2.07944	1.10167e-17	3.13879e-17	8.93864e-17	2.54433e-16	7.23872e-16	2.0584e-15	5.96121e-15	1.70619e-14	4.85097e-14	1.37853e-13	3.91328e-13	1.11011e-12	3.14706e-12	8.91634e-12	2.52448e-11	7.14267e-11	2.01944e-10	5.705e-10	1.61031e-09	4.54105e-09	1.27926e-08	3.59968e-08	1.0116e-07	2.83871e-07	7.95246e-07	2.22347e-06	6.20242e-06	1.72545e-05	4.7843e-05	0.000132132	0.000363155	0.000992182	0.00269093	0.00723216	0.019218	0.05033	0.129143	0.319989	0.743268	1.91283	2.16933	2.46233	2.77929	3.09692	3.38577	3.62002	3.78678
	4	-2.77259	0.0287512	0.0321949	0.0360312	0.0403014	0.0450498	0.0503249	0.0561786	0.0626666	0.0698486	0.0777878	0.0865505	0.0962064	0.106827	0.118486	0.131257	0.145213	0.160423	0.176952	0.194856	0.214181	0.234956	0.257193	0.280877	0.305964	0.332375	0.359989	0.388639	0.418106	0.448123	0.47837	0.508495	0.538155	0.567109	0.595477	0.624382	0.657679	0.706871	0.806218	1.07342	2.48362	2.86676	3.30532	3.76762	4.20594	4.57367	4.84483	5.02035
	5	-3.46574	4.47703e-25	1.96446e-24	8.61427e-24	3.77487e-23	1.65303e-22	7.23333e-22	3.16271e-21	1.38174e-20	6.03142e-20	2.6304e-19	1.14607e-18	4.98844e-18	2.169e-17	9.4205e-17	4.08675e-16	1.77071e-15	7.88417e-15	3.39979e-14	1.47086e-13	6.34953e-13	2.73555e-12	1.17659e-11	5.0525e-11	2.16595e-10	9.2684e-10	3.95846e-09	1.68717e-08	7.17516e-08	3.0441e-07	1.28806e-06	5.43432e-06	2.28552e-05	9.58209e-05	0.000400787	0.0016773	0.00708031	0.030726	0.141974	0.71366	3.4642	3.98323	4.52023	5.03697	5.49147	5.85303	6.11222	6.27923
	6	-4.15888	0.698796	0.699778	0.700927	0.702271	0.70384	0.705674	0.707813	0.710307	0.713213	0.716596	0.72053	0.725102	0.73041	0.736565	0.743695	0.751946	0.76148	0.772485	0.78517	0.799772	0.816557	0.835823	0.857906	0.883187	0.912096	0.945127	0.982859	1.02598	1.07533	1.13199	1.19734	1.27325	1.36229	1.46804	1.59552	1.75181	1.9476	2.20863	2.69798	5.11962	5.62123	6.11853	6.56985	6.94287	7.22416	7.41868	7.54218
	7	-4.85203	1.38629	1.38629	1.38629	1.38629	1.38629	1.38629	1.38629	1.38629	1.38629	1.38629	1.38629	1.38629	1.38629	1.38629	1.38629	1.38629	1.3863	1.3863	1.3863	1.3863	1.38631	1.38632	1.38635	1.38639	1.38648	1.38664	1.38695	1.38753	1.38862	1.39063	1.39439	1.4014	1.41448	1.43903	1.48554	1.57495	1.75076	2.10995	2.93633	6.37476	6.97154	7.51236	7.95829	8.29481	8.52987	8.68353	8.77775
	8	-5.54518	2.89037	2.89037	2.89037	2.89037	2.89037	2.89037	2.89037	2.89037	2.89037	2.89037	2.89037	2.89037	2.89037	2.89037	2.89037	2.89037	2.89037	2.89037	2.89038	2.89038	2.89039	2.8904	2.89042	2.89047	2.89056	2.89072	2.89103	2.89161	2.89269	2.8947	2.89844	2.9054	2.9184	2.94282	2.98942	3.08069	3.26822	3.68738	4.8071	8.41857	8.82393	9.16807	9.44364	9.65264	9.80341	9.90692	9.97407
	9	-6.23832	5.1299	5.1299	5.1299	5.1299	5.1299	5.1299	5.1299	5.1299	5.1299	5.1299	5.1299	5.1299	5.1299	5.1299	5.1299	5.1299	5.1299	5.1299	5.1299	5.12991	5.12991	5.12993	5.12996	5.13001	5.13011	5.13029	5.13064	5.13129	5.1325	5.13473	5.13886	5.14646	5.16041	5.18604	5.23344	5.32254	5.49668	5.86891	6.87092	9.86028	10.1665	10.4278	10.6399	10.8041	10.9256	11.0113	11.0683
[truncated: 52 more columns]

## Sheet: Tianjin
	k	ln(1/(2^k))	q=-40	q=-39	q=-38	q=-37	q=-36	q=-35	q=-34	q=-33	q=-32	q=-31	q=-30	q=-29	q=-28	q=-27	q=-26	q=-25	q=-24	q=-23	q=-22	q=-21	q=-20	q=-19	q=-18	q=-17	q=-16	q=-15	q=-14	q=-13	q=-12	q=-11	q=-10	q=-9	q=-8	q=-7	q=-6	q=-5	q=-4	q=-3	q=-2	q=-1	q=-0.9	q=-0.8	q=-0.7	q=-0.6	q=-0.5	q=-0.4	q=-0.3
D(q)	0	0	0	0	0	0	0	0	0	0	0	0	0	0	0	0	0	0	0	0	0	0	0	0	0	0	0	0	0	0	0	0	0	0	0	0	0	0	0	0	0	0	0	0	0	0	0	0	0
	1	-0.693147	2.0685	2.06721	2.06585	2.06442	2.06291	2.06132	2.05964	2.05786	2.05597	2.05396	2.05182	2.04954	2.04711	2.0445	2.04169	2.03867	2.03541	2.03187	2.02803	2.02384	2.01926	2.01421	2.00863	2.00243	1.99551	1.98772	1.9789	1.96883	1.95724	1.94375	1.92788	1.909	1.88622	1.85835	1.82381	1.78051	1.72592	1.65768	1.57508	1.48164	1.47201	1.46236	1.45273	1.4431	1.4335	1.42394	1.41443
	2	-1.38629	4.00975	4.00724	4.00461	4.00183	3.99891	3.99582	3.99256	3.98911	3.98545	3.98155	3.97741	3.97299	3.96827	3.96321	3.95777	3.95191	3.94559	3.93874	3.9313	3.92318	3.91429	3.90451	3.8937	3.8817	3.8683	3.85324	3.8362	3.81679	3.79447	3.7686	3.7383	3.70244	3.65951	3.60746	3.54356	3.4641	3.3644	3.23983	3.09013	2.92701	2.91081	2.89474	2.8788	2.86302	2.84743	2.83202	2.81683
	3	-2.07944	5.7122	5.70864	5.70489	5.70094	5.69679	5.6924	5.68777	5.68286	5.67766	5.67214	5.66627	5.66001	5.65333	5.64618	5.63852	5.63028	5.62141	5.61182	5.60143	5.59015	5.57784	5.56438	5.5496	5.53331	5.51527	5.49519	5.47272	5.44744	5.4188	5.3861	5.34847	5.30474	5.25338	5.1923	5.11866	5.02847	4.9162	4.7746	4.59663	4.38378	4.36125	4.33863	4.31595	4.29325	4.27057	4.24795	4.22544
	4	-2.77259	10.8969	10.8901	10.883	10.8754	10.8675	10.8591	10.8502	10.8408	10.8309	10.8203	10.809	10.797	10.7842	10.7704	10.7557	10.7398	10.7226	10.704	10.6837	10.6617	10.6375	10.6109	10.5815	10.5488	10.5123	10.4713	10.4247	10.3715	10.3102	10.2386	10.154	10.0524	9.92831	9.77319	9.57376	9.30793	8.93617	8.38083	7.47404	6.12561	6.0201	5.92971	5.85336	5.78895	5.73406	5.68643	5.64419
	5	-3.46574	12.8526	12.8446	12.8362	12.8273	12.8179	12.808	12.7975	12.7865	12.7747	12.7623	12.749	12.7348	12.7197	12.7034	12.686	12.6673	12.647	12.625	12.6012	12.5751	12.5466	12.5152	12.4806	12.4421	12.399	12.3506	12.2957	12.233	12.1606	12.0761	11.9763	11.8566	11.7104	11.5278	11.2936	10.9829	10.5524	9.92194	8.93722	7.57552	7.46358	7.3638	7.27589	7.19876	7.13091	7.07077	7.01686
	6	-4.15888	16.0313	16.0212	16.0107	15.9996	15.9879	15.9756	15.9626	15.9487	15.9341	15.9185	15.902	15.8843	15.8654	15.8452	15.8234	15.8	15.7748	15.7474	15.7176	15.6851	15.6496	15.6104	15.5672	15.5191	15.4654	15.405	15.3366	15.2583	15.168	15.0627	14.9382	14.7888	14.6063	14.378	14.0846	13.6935	13.1465	12.3293	10.9991	9.00933	8.85024	8.71416	8.59954	8.50322	8.42158	8.35137	8.28992
	7	-4.85203	16.0705	16.0615	16.052	16.042	16.0314	16.0203	16.0085	15.9961	15.9829	15.9688	15.9539	15.938	15.9209	15.9027	15.8831	15.8619	15.8391	15.8144	15.7876	15.7583	15.7262	15.6909	15.6519	15.6086	15.5601	15.5056	15.4439	15.3733	15.2918	15.1968	15.0846	14.9499	14.7853	14.5797	14.3158	13.965	13.4775	12.7599	11.6308	10.0446	9.91611	9.8034	9.70592	9.6221	9.54982	9.48696	9.43163
	8	-5.54518	16.1173	16.1094	16.1011	16.0924	16.0832	16.0735	16.0633	16.0525	16.041	16.0287	16.0157	16.0018	15.987	15.9711	15.9541	15.9357	15.9158	15.8943	15.8709	15.8454	15.8175	15.7868	15.7528	15.7151	15.6729	15.6254	15.5717	15.5102	15.4393	15.3566	15.2589	15.1417	14.9986	14.8199	14.591	14.2876	13.8681	13.2556	12.3077	11.0142	10.9068	10.8107	10.726	10.6521	10.5875	10.531	10.4812
	9	-6.23832	16.163	16.1563	16.1492	16.1418	16.1339	16.1256	16.1169	16.1076	16.0978	16.0873	16.0762	16.0644	16.0517	16.0381	16.0235	16.0078	15.9908	15.9725	15.9525	15.9307	15.9068	15.8805	15.8515	15.8193	15.7832	15.7427	15.6967	15.6442	15.5836	15.5129	15.4294	15.3293	15.207	15.0544	14.8588	14.5997	14.2417	13.7201	12.9205	11.8738	11.7868	11.7078	11.6369	11.5738	11.5176	11.4677	11.4231
	k	ln(1/(2^k))	q=-40	q=-39	q=-38	q=-37	q=-36	q=-35	q=-34	q=-33	q=-32	q=-31	q=-30	q=-29	q=-28	q=-27	q=-26	q=-25	q=-24	q=-23	q=-22	q=-21	q=-20	q=-19	q=-18	q=-17	q=-16	q=-15	q=-14	q=-13	q=-12	q=-11	q=-10	q=-9	q=-8	q=-7	q=-6	q=-5	q=-4	q=-3	q=-2	q=-1	q=-0.9	q=-0.8	q=-0.7	q=-0.6	q=-0.5	q=-0.4	q=-0.3
α(q)	0	0	0	0	0	0	0	0	0	0	0	0	0	0	0	0	0	0	0	0	0	0	0	0	0	0	0	0	0	0	0	0	0	0	0	0	0	0	0	0	0	0	0	0	0	0	0	0	0
	1	-0.693147	2.12022	2.12022	2.12022	2.12022	2.12022	2.12022	2.12022	2.12022	2.12022	2.12022	2.12022	2.12022	2.12022	2.12022	2.12022	2.12022	2.12022	2.12022	2.12021	2.12021	2.12021	2.1202	2.12019	2.12017	2.12013	2.12006	2.11995	2.11975	2.11939	2.11876	2.11765	2.11565	2.11206	2.10552	2.09355	2.07154	2.03132	1.95995	1.84235	1.67409	1.65512	1.63591	1.61649	1.59691	1.57723	1.55748	1.53773
	2	-1.38629	4.10999	4.10999	4.10999	4.10999	4.10999	4.10999	4.10999	4.10999	4.10999	4.10999	4.10999	4.10999	4.10999	4.10999	4.10999	4.10998	4.10998	4.10997	4.10996	4.10993	4.1099	4.10985	4.10976	4.10962	4.1094	4.10905	4.10848	4.10756	4.10607	4.10367	4.09979	4.09351	4.08338	4.067	4.0404	3.99653	3.92191	3.79117	3.56907	3.25195	3.21746	3.18291	3.1484	3.11405	3.07997	3.04625	3.01297
	3	-2.07944	5.85488	5.85485	5.85482	5.85478	5.85473	5.85466	5.85459	5.8545	5.85439	5.85425	5.85408	5.85387	5.85362	5.8533	5.85292	5.85244	5.85186	5.85114	5.85026	5.84917	5.84782	5.84616	5.84411	5.84157	5.83842	5.83451	5.82963	5.82352	5.81582	5.80605	5.79352	5.77724	5.75573	5.72672	5.68662	5.62942	5.54428	5.41015	5.18794	4.83311	4.79033	4.74652	4.70182	4.65639	4.61038	4.56395	4.51728
	4	-2.77259	11.1694	11.1694	11.1694	11.1694	11.1694	11.1694	11.1694	11.1694	11.1694	11.1694	11.1694	11.1694	11.1694	11.1694	11.1694	11.1694	11.1694	11.1694	11.1694	11.1694	11.1694	11.1694	11.1694	11.1694	11.1694	11.1694	11.1694	11.1694	11.1694	11.1693	11.1693	11.1693	11.1693	11.1693	11.1691	11.1682	11.1643	11.146	11.0003	8.38662	7.87997	7.4251	7.04303	6.7369	6.49774	6.3117	6.16498
	5	-3.46574	13.1739	13.1739	13.1739	13.1739	13.1739	13.1739	13.1739	13.1739	13.1739	13.1739	13.1739	13.1739	13.1739	13.1739	13.1739	13.1739	13.1739	13.1739	13.1739	13.1739	13.1739	13.1739	13.1739	13.1739	13.1739	13.1739	13.1739	13.1739	13.1739	13.1738	13.1736	13.1732	13.1722	13.1698	13.164	13.1499	13.1146	13.0167	12.6354	9.93262	9.47555	9.05074	8.67487	8.3543	8.08697	7.86598	7.68274
	6	-4.15888	16.432	16.432	16.432	16.432	16.432	16.432	16.432	16.432	16.432	16.432	16.432	16.432	16.432	16.432	16.432	16.432	16.432	16.432	16.432	16.432	16.432	16.432	16.432	16.432	16.432	16.432	16.432	16.432	16.432	16.432	16.432	16.432	16.432	16.432	16.4317	16.4306	16.4254	16.3971	16.1514	12.4184	11.6533	10.9626	10.3824	9.91746	9.55302	9.26762	9.04107
	7	-4.85203	16.432	16.432	16.432	16.432	16.432	16.432	16.432	16.432	16.432	16.432	16.432	16.432	16.432	16.432	16.432	16.432	16.432	16.432	16.432	16.432	16.432	16.432	16.432	16.432	16.432	16.432	16.432	16.432	16.432	16.4319	16.4317	16.4314	16.4307	16.429	16.4249	16.4144	16.3851	16.2921	15.8944	12.7677	12.2081	11.6916	11.2414	10.8651	10.5582	10.3103	10.1092
	8	-5.54518	16.432	16.432	16.432	16.432	16.432	16.432	16.432	16.432	16.432	16.432	16.432	16.432	16.432	16.432	16.432	16.432	16.432	16.432	16.432	16.432	16.432	16.432	16.432	16.432	16.432	16.432	16.432	16.4319	16.4319	16.4317	16.4313	16.4305	16.429	16.4256	16.4184	16.4021	16.3626	16.2536	15.8408	13.2721	12.8417	12.4359	12.0715	11.7565	11.4917	11.2724	11.0918
	9	-6.23832	16.432	16.432	16.432	16.432	16.432	16.432	16.432	16.432	16.432	16.432	16.432	16.432	16.432	16.432	16.432	16.432	16.432	16.432	16.432	16.432	16.432	16.432	16.432	16.432	16.432	16.432	16.432	16.4319	16.4318	16.4317	16.4313	16.4306	16.4292	16.4261	16.4196	16.4049	16.3693	16.2687	15.8628	13.6899	13.3642	13.0561	12.775	12.5261	12.3108	12.1273	11.9719
	k	ln(1/(2^k))	q=-40	q=-39	q=-38	q=-37	q=-36	q=-35	q=-34	q=-33	q=-32	q=-31	q=-30	q=-29	q=-28	q=-27	q=-26	q=-25	q=-24	q=-23	q=-22	q=-21	q=-20	q=-19	q=-18	q=-17	q=-16	q=-15	q=-14	q=-13	q=-12	q=-11	q=-10	q=-9	q=-8	q=-7	q=-6	q=-5	q=-4	q=-3	q=-2	q=-1	q=-0.9	q=-0.8	q=-0.7	q=-0.6	q=-0.5	q=-0.4	q=-0.3
f(q)	0	0	0	0	0	0	0	0	0	0	0	0	0	0	0	0	0	0	0	0	0	0	0	0	0	0	0	0	0	0	0	0	0	0	0	0	0	0	0	0	0	0	0	0	0	0	0	0	0
	1	-0.693147	7.30936e-09	1.23242e-08	2.07673e-08	3.49729e-08	5.88568e-08	9.89833e-08	1.66346e-07	2.79339e-07	4.68707e-07	7.85784e-07	1.31618e-06	2.20252e-06	3.68205e-06	6.14898e-06	1.02573e-05	1.70906e-05	2.84409e-05	4.72677e-05	7.84498e-05	0.000130016	0.000215156	0.000355494	0.000586424	0.000965762	0.00158778	0.00260595	0.00426963	0.00698332	0.011402	0.0185839	0.0302335	0.0490825	0.0794699	0.128168	0.205383	0.32534	0.504352	0.750875	1.04053	1.28918	1.3072	1.32353	1.3381	1.35082	1.36164	1.37053	1.37744
	2	-1.38629	4.08276e-07	6.25768e-07	9.58935e-07	1.46919e-06	2.2505e-06	3.44659e-06	5.27721e-06	8.07833e-06	1.23634e-05	1.89167e-05	2.89363e-05	4.42508e-05	6.76511e-05	0.000103394	0.000157969	0.000241263	0.00036833	0.000562076	0.000857315	0.00130691	0.00199101	0.00303097	0.00461013	0.00700478	0.01063	0.0161066	0.0243581	0.0367485	0.0552719	0.0828058	0.12343	0.182797	0.268537	0.390705	0.562507	0.801958	1.13432	1.58581	2.13225	2.60206	2.63483	2.6642	2.69008	2.71241	2.73115	2.74633	2.75798
	3	-2.07944	0.0053646	0.00642556	0.00769314	0.00920679	0.0110133	0.013168	0.0157366	0.0187966	0.0224396	0.0267736	0.0319259	0.0380462	0.0453103	0.0539244	0.0641296	0.0762077	0.0904869	0.107349	0.127235	0.150657	0.178204	0.210553	0.248483	0.292888	0.344794	0.405387	0.476052	0.558424	0.654473	0.766623	0.897918	1.05224	1.23461	1.45143	1.71093	2.02374	2.40388	2.86794	3.414	3.93445	3.97509	4.01232	4.04583	4.07536	4.10066	4.12155	4.13788
	4	-2.77259	8.8571e-24	3.60193e-23	1.46384e-22	5.94496e-22	2.41262e-21	9.78346e-21	3.96408e-20	1.60478e-19	6.49068e-19	2.62265e-18	1.05862e-17	4.26829e-17	1.71891e-16	6.91348e-16	2.88782e-15	1.14696e-14	4.59246e-14	1.83684e-13	7.33778e-13	2.92566e-12	1.16406e-11	4.62075e-11	1.82948e-10	7.22268e-10	2.84238e-09	1.11457e-08	4.35283e-08	1.69211e-07	6.54312e-07	2.51466e-06	9.59561e-06	3.63109e-05	0.000136065	0.000504087	0.00184339	0.00664658	0.0236641	0.085443	0.421478	3.8646	4.34621	4.7334	5.02059	5.22019	5.35223	5.43633	5.48796
	5	-3.46574	3.82229e-13	8.3241e-13	1.8118e-12	3.94063e-12	8.56567e-12	1.86073e-11	4.03952e-11	8.76356e-11	1.8999e-10	4.11591e-10	8.90996e-10	1.9273e-09	4.16557e-09	8.99579e-09	1.94103e-08	4.18447e-08	9.01265e-08	1.93935e-07	4.16904e-07	8.95323e-07	1.92076e-06	4.11623e-06	8.81127e-06	1.88395e-05	4.02312e-05	8.57998e-05	0.000182724	0.000388541	0.00082478	0.00174746	0.00369422	0.00778949	0.0163722	0.0342696	0.0713385	0.147498	0.30371	0.637735	1.54078	5.21842	5.65281	6.01425	6.2966	6.50543	6.65288	6.75268	6.81709
	6	-4.15888	4.58686e-23	1.78888e-22	6.97203e-22	2.71542e-21	1.05681e-20	4.10983e-20	1.59696e-19	6.19997e-19	2.40484e-18	9.31874e-18	3.60726e-17	1.39481e-16	5.38684e-16	2.07778e-15	8.22534e-15	3.16701e-14	1.21755e-13	4.67321e-13	1.79059e-12	6.84672e-12	2.61261e-11	9.94611e-11	3.77673e-10	1.43001e-09	5.39732e-09	2.02987e-08	7.60344e-08	2.8351e-07	1.05164e-06	3.87773e-06	1.42017e-05	5.16144e-05	0.000186024	0.000664889	0.00236203	0.00841209	0.0308419	0.125734	0.694581	5.60025	6.32748	6.9154	7.35155	7.65467	7.85586	7.98486	8.06457
	7	-4.85203	1.60944	1.60944	1.60944	1.60944	1.60944	1.60944	1.60944	1.60944	1.60944	1.60944	1.60944	1.60944	1.60944	1.60944	1.60944	1.60944	1.60944	1.60944	1.60944	1.60944	1.60944	1.60945	1.60946	1.60948	1.60951	1.60958	1.6097	1.60994	1.61039	1.61124	1.61287	1.61602	1.62223	1.63476	1.66091	1.71773	1.84723	2.16322	3.10378	7.3215	7.85336	8.29284	8.63109	8.87631	9.04562	9.15763	9.22835
	8	-5.54518	3.52636	3.52636	3.52636	3.52636	3.52636	3.52636	3.52636	3.52636	3.52636	3.52636	3.52636	3.52636	3.52636	3.52636	3.52636	3.52636	3.52636	3.52636	3.52636	3.52637	3.52638	3.52639	3.52642	3.52646	3.52656	3.52673	3.52706	3.52767	3.5288	3.53091	3.53482	3.54204	3.5554	3.58018	3.62659	3.71509	3.88989	4.26169	5.24159	8.75628	9.16532	9.5105	9.78424	9.98938	10.1354	10.2345	10.298
	9	-6.23832	5.40268	5.40268	5.40268	5.40268	5.40268	5.40268	5.40268	5.40268	5.40268	5.40268	5.40268	5.40268	5.40268	5.40268	5.40268	5.40268	5.40268	5.40268	5.40268	5.40268	5.40269	5.4027	5.40273	5.40277	5.40286	5.40302	5.40333	5.40389	5.40495	5.40691	5.41052	5.41719	5.42947	5.45211	5.4942	5.5739	5.73133	6.07421	7.0359	10.0577	10.3671	10.6292	10.8403	11.0023	11.121	11.2039	11.2585
[truncated: 52 more columns]

## Sheet: Wuhan
	k	ln(1/(2^k))	q=-40	q=-39	q=-38	q=-37	q=-36	q=-35	q=-34	q=-33	q=-32	q=-31	q=-30	q=-29	q=-28	q=-27	q=-26	q=-25	q=-24	q=-23	q=-22	q=-21	q=-20	q=-19	q=-18	q=-17	q=-16	q=-15	q=-14	q=-13	q=-12	q=-11	q=-10	q=-9	q=-8	q=-7	q=-6	q=-5	q=-4	q=-3	q=-2	q=-1	q=-0.9	q=-0.8	q=-0.7	q=-0.6	q=-0.5	q=-0.4	q=-0.3
D(q)	0	0	0	0	0	0	0	0	0	0	0	0	0	0	0	0	0	0	0	0	0	0	0	0	0	0	0	0	0	0	0	0	0	0	0	0	0	0	0	0	0	0	0	0	0	0	0	0	0
	1	-0.693147	1.5532	1.5523	1.55135	1.55036	1.54933	1.54825	1.54711	1.54591	1.54466	1.54333	1.54194	1.54047	1.53891	1.53727	1.53552	1.53367	1.5317	1.5296	1.52736	1.52495	1.52238	1.5196	1.51661	1.51337	1.50985	1.50603	1.50186	1.49729	1.49228	1.48678	1.48073	1.47408	1.46678	1.45878	1.45006	1.44065	1.43057	1.41993	1.40887	1.39759	1.39645	1.39532	1.39419	1.39306	1.39193	1.3908	1.38967
	2	-1.38629	3.39229	3.3903	3.38822	3.38604	3.38376	3.38136	3.37884	3.37619	3.3734	3.37046	3.36735	3.36406	3.36058	3.35688	3.35294	3.34875	3.34427	3.33947	3.33431	3.32876	3.32275	3.31622	3.30912	3.30134	3.29278	3.28332	3.2728	3.26102	3.24776	3.23273	3.21557	3.19583	3.17299	3.14639	3.11521	3.0785	3.03513	2.98381	2.92322	2.85256	2.84494	2.83724	2.82944	2.82155	2.81358	2.80553	2.7974
	3	-2.07944	5.40122	5.39784	5.39429	5.39056	5.38662	5.38246	5.37807	5.37342	5.36849	5.36324	5.35766	5.35171	5.34535	5.33853	5.33121	5.32333	5.31482	5.3056	5.29559	5.28467	5.27272	5.25958	5.24508	5.229	5.21107	5.19098	5.16831	5.14261	5.11326	5.07956	5.04067	4.99563	4.94345	4.88325	4.81441	4.73659	4.64928	4.55069	4.43721	4.30544	4.29129	4.27698	4.26254	4.24798	4.2333	4.21853	4.20368
	4	-2.77259	8.40139	8.39614	8.39062	8.38481	8.37869	8.37222	8.36539	8.35815	8.35048	8.34232	8.33364	8.32438	8.31448	8.30388	8.29249	8.28022	8.26697	8.25262	8.23702	8.22001	8.20138	8.18088	8.15823	8.13308	8.10498	8.07338	8.03761	7.99678	7.94978	7.89511	7.8308	7.75418	7.66152	7.54755	7.4045	7.22067	6.97805	6.65273	6.24241	5.84192	5.80741	5.77409	5.74192	5.71087	5.68088	5.65191	5.62391
	5	-3.46574	11.9862	11.9787	11.9708	11.9625	11.9538	11.9446	11.9348	11.9245	11.9135	11.9019	11.8895	11.8763	11.8622	11.8471	11.8308	11.8133	11.7944	11.7739	11.7517	11.7274	11.7009	11.6716	11.6394	11.6035	11.5635	11.5185	11.4676	11.4096	11.3428	11.2652	11.174	11.0653	10.9337	10.7712	10.5654	10.2963	9.92865	9.39547	8.5703	7.48013	7.39057	7.30912	7.23565	7.16959	7.11018	7.05655	7.00787
	6	-4.15888	14.9088	14.8995	14.8897	14.8794	14.8685	14.8571	14.8449	14.8321	14.8185	14.804	14.7886	14.7722	14.7546	14.7358	14.7156	14.6938	14.6703	14.6448	14.6171	14.5869	14.5539	14.5175	14.4773	14.4326	14.3826	14.3265	14.2628	14.19	14.1061	14.0081	13.8924	13.7536	13.5841	13.3726	13.1015	12.7424	12.2469	11.5288	10.4361	8.93792	8.80834	8.69164	8.58825	8.4976	8.41841	8.34909	8.28803
	7	-4.85203	15.6387	15.6303	15.6214	15.6121	15.6023	15.592	15.5811	15.5695	15.5572	15.5442	15.5303	15.5155	15.4996	15.4827	15.4644	15.4448	15.4236	15.4006	15.3757	15.3485	15.3186	15.2858	15.2496	15.2093	15.1643	15.1136	15.0562	14.9906	14.9149	14.8266	14.7222	14.597	14.4441	14.253	14.0076	13.6811	13.2264	12.5535	11.4882	10.0132	9.89331	9.78689	9.6937	9.61259	9.54199	9.48022	9.4257
	8	-5.54518	15.688	15.6808	15.6733	15.6654	15.657	15.6482	15.6388	15.629	15.6185	15.6074	15.5955	15.5829	15.5694	15.5549	15.5393	15.5226	15.5045	15.4849	15.4636	15.4404	15.4149	15.3869	15.356	15.3216	15.2832	15.24	15.191	15.1351	15.0705	14.9951	14.9061	14.7993	14.6689	14.506	14.2971	14.0197	13.6348	13.0693	12.1855	10.9698	10.8677	10.7758	10.6944	10.6229	10.5603	10.5053	10.4567
	9	-6.23832	15.7252	15.719	15.7124	15.7055	15.6982	15.6905	15.6824	15.6738	15.6647	15.655	15.6447	15.6337	15.622	15.6094	15.5958	15.5813	15.5655	15.5485	15.53	15.5097	15.4876	15.4632	15.4363	15.4064	15.373	15.3354	15.2928	15.2441	15.1879	15.1223	15.0449	14.952	14.8387	14.6972	14.5161	14.2763	13.9456	13.4656	12.7361	11.7981	11.7196	11.6478	11.5828	11.5244	11.472	11.425	11.3828
	k	ln(1/(2^k))	q=-40	q=-39	q=-38	q=-37	q=-36	q=-35	q=-34	q=-33	q=-32	q=-31	q=-30	q=-29	q=-28	q=-27	q=-26	q=-25	q=-24	q=-23	q=-22	q=-21	q=-20	q=-19	q=-18	q=-17	q=-16	q=-15	q=-14	q=-13	q=-12	q=-11	q=-10	q=-9	q=-8	q=-7	q=-6	q=-5	q=-4	q=-3	q=-2	q=-1	q=-0.9	q=-0.8	q=-0.7	q=-0.6	q=-0.5	q=-0.4	q=-0.3
α(q)	0	0	0	0	0	0	0	0	0	0	0	0	0	0	0	0	0	0	0	0	0	0	0	0	0	0	0	0	0	0	0	0	0	0	0	0	0	0	0	0	0	0	0	0	0	0	0	0	0
	1	-0.693147	1.58944	1.58924	1.58902	1.58878	1.58851	1.58822	1.58791	1.58756	1.58718	1.58677	1.58631	1.58582	1.58528	1.58468	1.58403	1.58332	1.58254	1.58168	1.58073	1.57968	1.57851	1.57721	1.57573	1.57405	1.57213	1.5699	1.56728	1.56418	1.56046	1.55597	1.55049	1.54379	1.5356	1.52561	1.51355	1.4992	1.48246	1.46344	1.44249	1.42024	1.41797	1.4157	1.41343	1.41116	1.40888	1.4066	1.40433
	2	-1.38629	3.47202	3.47165	3.47124	3.4708	3.47032	3.46979	3.46922	3.4686	3.46793	3.4672	3.46641	3.46555	3.46463	3.46363	3.46255	3.46139	3.46014	3.4588	3.45734	3.45578	3.45408	3.45224	3.45023	3.44802	3.44554	3.44274	3.4395	3.43565	3.43097	3.42512	3.4176	3.40771	3.39443	3.37636	3.35158	3.31751	3.27075	3.20682	3.11994	3.00386	2.99048	2.97678	2.96276	2.94842	2.93377	2.91882	2.90358
	3	-2.07944	5.53625	5.53625	5.53625	5.53625	5.53625	5.53624	5.53624	5.53624	5.53624	5.53623	5.53622	5.53621	5.5362	5.53618	5.53616	5.53612	5.53607	5.536	5.5359	5.53576	5.53555	5.53526	5.53484	5.53421	5.53328	5.53188	5.52976	5.52648	5.52137	5.5133	5.50047	5.48007	5.44796	5.39883	5.32741	5.23109	5.11176	4.97191	4.80424	4.58694	4.56166	4.53573	4.50915	4.48196	4.45419	4.42589	4.3971
	4	-2.77259	8.61143	8.61143	8.61143	8.61143	8.61143	8.61143	8.61143	8.61143	8.61143	8.61143	8.61143	8.61143	8.61142	8.61142	8.61142	8.61141	8.6114	8.61139	8.61137	8.61134	8.6113	8.61123	8.61112	8.61095	8.61069	8.61028	8.60963	8.60862	8.607	8.60439	8.60018	8.59329	8.58195	8.56318	8.53184	8.47818	8.37756	8.14457	7.53412	6.54383	6.45168	6.36342	6.27921	6.19907	6.12292	6.0506	5.98192
	5	-3.46574	12.2858	12.2858	12.2858	12.2858	12.2858	12.2858	12.2858	12.2858	12.2858	12.2858	12.2858	12.2858	12.2858	12.2858	12.2858	12.2857	12.2857	12.2857	12.2856	12.2855	12.2853	12.2851	12.2848	12.2843	12.2836	12.2826	12.2812	12.2791	12.276	12.2716	12.2652	12.2559	12.2427	12.2239	12.1975	12.1603	12.1052	12.0042	11.6351	9.35092	9.01542	8.70228	8.41969	8.17105	7.9558	7.77086	7.61201
	6	-4.15888	15.2816	15.2816	15.2816	15.2816	15.2816	15.2816	15.2816	15.2816	15.2816	15.2816	15.2816	15.2816	15.2816	15.2816	15.2816	15.2816	15.2816	15.2816	15.2816	15.2816	15.2816	15.2816	15.2816	15.2816	15.2816	15.2815	15.2815	15.2815	15.2814	15.2812	15.2808	15.2799	15.2781	15.2742	15.2652	15.2435	15.1867	15.0225	14.4724	11.6496	11.1513	10.6721	10.2347	9.85228	9.5281	9.25817	9.03481
	7	-4.85203	15.9747	15.9747	15.9747	15.9747	15.9747	15.9747	15.9747	15.9747	15.9747	15.9747	15.9747	15.9747	15.9747	15.9747	15.9747	15.9747	15.9747	15.9747	15.9747	15.9747	15.9747	15.9747	15.9747	15.9747	15.9747	15.9747	15.9747	15.9747	15.9746	15.9746	15.9744	15.9741	15.9734	15.9721	15.9692	15.9623	15.9435	15.8773	15.5074	12.5432	12.0444	11.581	11.1712	10.8217	10.5307	10.2908	10.0934
	8	-5.54518	15.9747	15.9747	15.9747	15.9747	15.9747	15.9747	15.9747	15.9747	15.9747	15.9747	15.9747	15.9747	15.9747	15.9747	15.9747	15.9747	15.9747	15.9747	15.9747	15.9747	15.9747	15.9747	15.9747	15.9747	15.9747	15.9747	15.9747	15.9746	15.9746	15.9745	15.9742	15.9737	15.9727	15.9706	15.966	15.9554	15.9287	15.8485	15.4952	13.1114	12.7123	12.3341	11.9917	11.693	11.4395	11.2278	11.052
	9	-6.23832	15.9747	15.9747	15.9747	15.9747	15.9747	15.9747	15.9747	15.9747	15.9747	15.9747	15.9747	15.9747	15.9747	15.9747	15.9747	15.9747	15.9747	15.9747	15.9747	15.9747	15.9747	15.9747	15.9747	15.9747	15.9747	15.9746	15.9746	15.9746	15.9745	15.9743	15.9739	15.9732	15.9716	15.9683	15.9613	15.9457	15.9083	15.8047	15.3998	13.4312	13.1478	12.8786	12.631	12.4095	12.2154	12.0477	11.9039
	k	ln(1/(2^k))	q=-40	q=-39	q=-38	q=-37	q=-36	q=-35	q=-34	q=-33	q=-32	q=-31	q=-30	q=-29	q=-28	q=-27	q=-26	q=-25	q=-24	q=-23	q=-22	q=-21	q=-20	q=-19	q=-18	q=-17	q=-16	q=-15	q=-14	q=-13	q=-12	q=-11	q=-10	q=-9	q=-8	q=-7	q=-6	q=-5	q=-4	q=-3	q=-2	q=-1	q=-0.9	q=-0.8	q=-0.7	q=-0.6	q=-0.5	q=-0.4	q=-0.3
f(q)	0	0	0	0	0	0	0	0	0	0	0	0	0	0	0	0	0	0	0	0	0	0	0	0	0	0	0	0	0	0	0	0	0	0	0	0	0	0	0	0	0	0	0	0	0	0	0	0	0
	1	-0.693147	0.103698	0.111632	0.120105	0.129147	0.138784	0.149046	0.159961	0.171558	0.183865	0.196912	0.210726	0.225338	0.240779	0.257082	0.274285	0.29243	0.311569	0.331765	0.353099	0.375674	0.399623	0.425118	0.452383	0.481697	0.513413	0.547962	0.585859	0.627693	0.674107	0.725742	0.783155	0.846671	0.916188	0.99092	1.06912	1.14787	1.22301	1.28941	1.34164	1.37493	1.37709	1.37902	1.38072	1.3822	1.38345	1.38448	1.38527
	2	-1.38629	0.20291	0.217637	0.233289	0.249903	0.267513	0.28615	0.305844	0.326617	0.34849	0.371475	0.395581	0.420808	0.44715	0.474594	0.503122	0.53271	0.563336	0.594978	0.627624	0.661283	0.695996	0.731855	0.769027	0.80779	0.848573	0.892013	0.93902	0.990862	1.04925	1.11642	1.19521	1.28898	1.40153	1.53659	1.69701	1.88347	2.09264	2.31476	2.52979	2.70125	2.71396	2.7256	2.73612	2.74544	2.75349	2.76022	2.76555
	3	-2.07944	4.51329e-05	6.05162e-05	8.11138e-05	0.000108684	0.000145576	0.00019493	0.000260943	0.000349224	0.000467282	0.000625168	0.000836362	0.00111896	0.00149733	0.00200432	0.00268442	0.00359809	0.00482786	0.00648708	0.0087324	0.011782	0.015942	0.0216464	0.0295158	0.0404468	0.0557467	0.0773386	0.10807	0.152168	0.215892	0.308387	0.442592	0.635652	0.907386	1.2742	1.73642	2.26412	2.79934	3.28704	3.70315	4.02394	4.04795	4.06999	4.08992	4.10759	4.12286	4.13559	4.14566
	4	-2.77259	1.42298e-06	2.09325e-06	3.07803e-06	4.52431e-06	6.6475e-06	9.76308e-06	1.4333e-05	2.10334e-05	3.08534e-05	4.52393e-05	6.63059e-05	9.71434e-05	0.000142267	0.000208271	0.000304788	0.000445884	0.000652101	0.000953447	0.00139377	0.00203718	0.0029775	0.00435219	0.00636295	0.00930629	0.0136191	0.019947	0.0292461	0.0429364	0.0631293	0.0929621	0.137072	0.202233	0.298118	0.438111	0.640452	0.933112	1.38002	2.17723	3.65901	5.14	5.22757	5.30263	5.36582	5.41795	5.45986	5.49244	5.5165
	5	-3.46574	2.15643e-05	2.96055e-05	4.06372e-05	5.57693e-05	7.65227e-05	0.000104982	0.000144002	0.000197497	0.000270831	0.000371351	0.000509128	0.000697965	0.000956777	0.00131149	0.00179763	0.0024639	0.00337703	0.00462845	0.00634336	0.00869311	0.0119119	0.0163195	0.0223511	0.0305976	0.0418569	0.0571996	0.0780486	0.106269	0.144259	0.195017	0.262139	0.349675	0.461762	0.601994	0.772836	0.976466	1.22245	1.56936	2.44078	5.60934	5.9282	6.1946	6.40681	6.56871	6.68737	6.77083	6.82663
	6	-4.15888	2.61306e-11	5.10023e-11	9.94879e-11	1.93944e-10	3.77831e-10	7.35558e-10	1.43094e-09	2.78159e-09	5.40277e-09	1.04851e-08	2.03305e-08	3.93837e-08	7.62183e-08	1.47352e-07	2.84566e-07	5.4893e-07	1.05763e-06	2.03523e-06	3.91138e-06	7.50687e-06	1.43873e-05	2.75342e-05	5.26162e-05	0.000100395	0.000191266	0.000363838	0.000691096	0.00131092	0.00248373	0.00470204	0.00890045	0.0168659	0.0320649	0.0613977	0.119182	0.236887	0.487907	1.04773	2.36362	6.22625	6.69968	7.10728	7.43575	7.68479	7.86357	7.98547	8.06399
	7	-4.85203	2.19722	2.19722	2.19722	2.19722	2.19722	2.19722	2.19722	2.19722	2.19722	2.19722	2.19722	2.19722	2.19722	2.19722	2.19722	2.19722	2.19723	2.19723	2.19723	2.19723	2.19723	2.19724	2.19725	2.19727	2.19731	2.19738	2.19752	2.19777	2.19824	2.19912	2.20073	2.20368	2.2091	2.21912	2.238	2.27543	2.35802	2.58223	3.4497	7.48329	7.95737	8.35157	8.65945	8.88711	9.04766	9.15597	9.2254
	8	-5.54518	4.21951	4.21951	4.21951	4.21951	4.21951	4.21951	4.21951	4.21951	4.21951	4.21951	4.21951	4.21951	4.21951	4.21951	4.21951	4.21951	4.21951	4.21951	4.21951	4.21951	4.21952	4.21953	4.21954	4.21957	4.21963	4.21974	4.21995	4.22034	4.22107	4.22241	4.2249	4.2295	4.23799	4.25377	4.28346	4.34096	4.45899	4.73188	5.56622	8.82829	9.2075	9.52924	9.78639	9.98087	10.1207	10.2163	10.2781
	9	-6.23832	5.7462	5.7462	5.7462	5.7462	5.7462	5.7462	5.7462	5.7462	5.7462	5.7462	5.7462	5.7462	5.7462	5.7462	5.7462	5.7462	5.7462	5.74621	5.74621	5.74621	5.74622	5.74623	5.74626	5.74631	5.7464	5.74658	5.74691	5.74753	5.74868	5.75081	5.75474	5.76198	5.77528	5.7997	5.84486	5.92967	6.0951	6.44809	7.40879	10.1649	10.4342	10.6632	10.8491	10.9933	11.1003	11.176	11.2265
[truncated: 52 more columns]

[truncated: 2 more sheets: Xi'an, Zhengzhou]
