# Supplementary material for: Multifractal scaling analyses of urban street network structure: The cases of twelve megacities in China
Source: PLoS One. 2021 Feb 18;16(2):e0246925. doi: 10.1371/journal.pone.0246925 (PMC7891711; doi:10.1371/journal.pone.0246925)
Supplement: S3 Table — This MS Excel file shows our calculated results of multifractal parameters, including global parameters, generalized correlation dimension Dq and mass exponent τ(q), and local parameters, singularity exponent α(q) and local fractal dimension f(q). The goodness of fit (R2), the p-value, and the standard error of each parameter are given. (XLSX) [file pone.0246925.s004.xlsx]

## Sheet: Beijing
	Global parameters					Local parameters										q	f(q)
q	D(q)	R2	p	δ	ι(q)	α(q)	R2	p	δ	f(q)	R2	p	δ	f(q)_R		-40	0.571728
-40	3.14202	0.94796	2.04861e-06	0.260278	-128.823	3.20628	0.945631	2.44297e-06	0.271812	0.571728	0.439757	0.0366043	0.228153	0.663142		-39	0.570596
-39	3.14041	0.948019	2.03933e-06	0.25999	-125.616	3.2063	0.94563	2.4432e-06	0.271818	0.570596	0.438662	0.036923	0.228208	0.662315		-38	0.569423
-38	3.13872	0.94808	2.02959e-06	0.259687	-122.41	3.20633	0.945629	2.44345e-06	0.271824	0.569423	0.437537	0.0372527	0.22826	0.661466		-37	0.568204
-37	3.13694	0.948146	2.01936e-06	0.259368	-119.204	3.20637	0.945627	2.44371e-06	0.271831	0.568204	0.436381	0.037594	0.228307	0.660592		-36	0.566936
-36	3.13506	0.948214	2.00861e-06	0.259032	-115.997	3.2064	0.945626	2.44398e-06	0.271838	0.566936	0.435193	0.0379478	0.228349	0.659691		-35	0.565615
-35	3.13308	0.948287	1.9973e-06	0.258676	-112.791	3.20644	0.945624	2.44428e-06	0.271845	0.565615	0.433968	0.0383151	0.228385	0.658762		-34	0.564236
-34	3.13099	0.948364	1.98539e-06	0.258301	-109.585	3.20648	0.945623	2.44459e-06	0.271853	0.564236	0.432704	0.0386972	0.228415	0.657802		-33	0.562793
-33	3.12877	0.948445	1.97281e-06	0.257902	-106.378	3.20652	0.945621	2.44492e-06	0.271861	0.562793	0.431398	0.0390953	0.228438	0.656809		-32	0.561281
-32	3.12641	0.948532	1.95952e-06	0.25748	-103.171	3.20657	0.945619	2.44527e-06	0.27187	0.561281	0.430046	0.0395112	0.228454	0.655779		-31	0.559692
-31	3.1239	0.948624	1.94545e-06	0.257031	-99.9649	3.20662	0.945617	2.44564e-06	0.27188	0.559692	0.428642	0.0399466	0.22846	0.654707		-30	0.558018
-30	3.12123	0.948722	1.93054e-06	0.256552	-96.7582	3.20667	0.945615	2.44603e-06	0.27189	0.558018	0.427181	0.0404039	0.228458	0.653591		-29	0.55625
-29	3.11838	0.948827	1.9147e-06	0.256042	-93.5515	3.20673	0.945612	2.44645e-06	0.271902	0.55625	0.425657	0.0408857	0.228445	0.652424		-28	0.554379
-28	3.11534	0.94894	1.89786e-06	0.255495	-90.3448	3.2068	0.94561	2.44689e-06	0.271914	0.554379	0.424061	0.0413951	0.228421	0.6512		-27	0.552394
-27	3.11207	0.94906	1.8799e-06	0.25491	-87.1379	3.20687	0.945607	2.44737e-06	0.271927	0.552394	0.422384	0.0419362	0.228386	0.649911		-26	0.550281
-26	3.10856	0.94919	1.86073e-06	0.25428	-83.931	3.20695	0.945604	2.44788e-06	0.271941	0.550281	0.420615	0.0425132	0.228339	0.648548		-25	0.548026
-25	3.10477	0.94933	1.8402e-06	0.253602	-80.724	3.20704	0.945601	2.44842e-06	0.271956	0.548026	0.41874	0.0431319	0.228281	0.647101		-24	0.545614
-24	3.10068	0.949481	1.81818e-06	0.252868	-77.5169	3.20714	0.945598	2.44899e-06	0.271973	0.545614	0.416744	0.0437986	0.228211	0.645557		-23	0.543027
-23	3.09624	0.949646	1.7945e-06	0.252073	-74.3097	3.20725	0.945595	2.44961e-06	0.271991	0.543027	0.414609	0.0445213	0.228129	0.643901		-22	0.540245
-22	3.09141	0.949825	1.76897e-06	0.251208	-71.1024	3.20737	0.945591	2.45027e-06	0.272012	0.540245	0.412313	0.0453094	0.228037	0.642116		-21	0.537246
-21	3.08614	0.950021	1.74137e-06	0.250264	-67.895	3.20751	0.945587	2.45097e-06	0.272034	0.537246	0.409831	0.0461742	0.227937	0.64018		-20	0.534007
-20	3.08035	0.950236	1.71143e-06	0.249229	-64.6874	3.20767	0.945583	2.45173e-06	0.272058	0.534007	0.407135	0.0471291	0.22783	0.638071		-19	0.530502
-19	3.07398	0.950473	1.67887e-06	0.248089	-61.4796	3.20785	0.945579	2.45253e-06	0.272085	0.530502	0.404192	0.04819	0.22772	0.635761		-18	0.526703
-18	3.06693	0.950736	1.64331e-06	0.246828	-58.2717	3.20806	0.945574	2.45339e-06	0.272115	0.526703	0.400967	0.0493755	0.22761	0.633219		-17	0.522581
-17	3.05908	0.951029	1.60435e-06	0.245425	-55.0635	3.20829	0.945569	2.45431e-06	0.272148	0.522581	0.39742	0.0507071	0.227505	0.630413		-16	0.518107
-16	3.0503	0.951358	1.56149e-06	0.243855	-51.8551	3.20856	0.945564	2.45527e-06	0.272186	0.518107	0.393511	0.0522091	0.227409	0.627305		-15	0.513253
-15	3.0404	0.951729	1.51413e-06	0.242087	-48.6464	3.20888	0.945558	2.45629e-06	0.272227	0.513253	0.389203	0.0539075	0.227325	0.623861		-14	0.507998
-14	3.02916	0.952152	1.46156e-06	0.240081	-45.4373	3.20924	0.945552	2.45732e-06	0.272273	0.507998	0.384464	0.0558289	0.227257	0.620051		-13	0.502331
-13	3.01628	0.952637	1.40291e-06	0.237785	-42.2279	3.20966	0.945547	2.45836e-06	0.272324	0.502331	0.379281	0.0579954	0.227202	0.615858		-12	0.496264
-12	3.00138	0.953199	1.33715e-06	0.235133	-39.018	3.21014	0.945541	2.45935e-06	0.272379	0.496264	0.373677	0.0604169	0.227153	0.611292		-11	0.489854
-11	2.98396	0.953858	1.263e-06	0.232035	-35.8076	3.2107	0.945536	2.4602e-06	0.272439	0.489854	0.367742	0.0630741	0.22709	0.606417		-10	0.483244
-10	2.96332	0.954643	1.17891e-06	0.228369	-32.5966	3.21133	0.945533	2.46078e-06	0.272501	0.483244	0.361687	0.065886	0.226972	0.601404		-9	0.476722
-9	2.93849	0.95559	1.08302e-06	0.223966	-29.3849	3.21202	0.945533	2.46082e-06	0.27256	0.476722	0.355946	0.0686495	0.22672	0.596612		-8	0.470858
-8	2.90806	0.956757	9.7313e-07	0.218582	-26.1725	3.21271	0.945538	2.45987e-06	0.272604	0.470858	0.351358	0.070928	0.22619	0.592754		-7	0.466719
-7	2.86994	0.958228	8.46787e-07	0.211853	-22.9595	3.21326	0.945554	2.45696e-06	0.272608	0.466719	0.3495	0.0718689	0.225118	0.591185		-6	0.466329
-6	2.82088	0.960138	7.01668e-07	0.203213	-19.7462	3.21331	0.945593	2.44999e-06	0.272511	0.466329	0.353301	0.0699554	0.223063	0.594391		-5	0.473662
-5	2.75556	0.962711	5.36728e-07	0.191737	-16.5334	3.21194	0.94568	2.43423e-06	0.272164	0.473662	0.368211	0.0628606	0.219362	0.606804		-4	0.497317
-4	2.66471	0.966349	3.55471e-07	0.175809	-13.3236	3.20656	0.94587	2.40022e-06	0.271206	0.497317	0.404716	0.0479995	0.213243	0.636173		-3	0.559625
-3	2.53107	0.971828	1.74224e-07	0.152362	-10.1243	3.18823	0.946206	2.34077e-06	0.268768	0.559625	0.48481	0.0253014	0.203962	0.696283		-2	0.753021
-2	2.32187	0.980798	3.74631e-08	0.114862	-6.9656	3.10629	0.945835	2.40634e-06	0.262813	0.753021	0.662278	0.00417224	0.190117	0.813804		-1	1.56131
-1	2.03744	0.994482	2.54136e-10	0.0536597	-4.07489	2.51358	0.958841	7.9795e-07	0.184121	1.56131	0.973135	1.43988e-07	0.0917172	0.986476		-0.9	1.65554
-0.9	2.01501	0.995461	1.16265e-10	0.0481056	-3.82853	2.41443	0.967375	3.13922e-07	0.156765	1.65554	0.987708	6.27235e-09	0.0652956	0.993835		-0.8	1.73361
-0.8	1.99542	0.996231	5.5275e-11	0.0433946	-3.59175	2.32268	0.975858	9.37953e-08	0.129163	1.73361	0.995416	1.20964e-10	0.0415939	0.997705		-0.7	1.79382
-0.7	1.97859	0.996818	2.80675e-11	0.0395231	-3.3636	2.24255	0.982841	2.3871e-08	0.104763	1.79382	0.99851	1.34805e-12	0.024498	0.999255		-0.6	1.83737
-0.6	1.96425	0.997265	1.53232e-11	0.0363704	-3.1428	2.17571	0.987813	6.06118e-09	0.0854407	1.83737	0.999307	6.32359e-14	0.017112	0.999653		-0.5	1.86724
-0.5	1.95202	0.997611	8.91554e-12	0.0337729	-2.92803	2.12158	0.991076	1.74021e-09	0.0711761	1.86724	0.999268	7.84375e-14	0.0178652	0.999634		-0.4	1.8868
-0.4	1.94151	0.997888	5.44774e-12	0.0315812	-2.71812	2.0783	0.993184	5.91904e-10	0.0608728	1.8868	0.999045	2.27783e-13	0.0206277	0.999522		-0.3	1.89899
-0.3	1.93237	0.998116	3.4469e-12	0.0296815	-2.51209	2.04365	0.994592	2.34371e-10	0.0532784	1.89899	0.998846	4.84757e-13	0.0228185	0.999423		-0.2	1.90605
-0.2	1.92431	0.99831	2.23353e-12	0.0279948	-2.30917	2.01559	0.99559	1.03567e-10	0.0474261	1.90605	0.998715	7.4644e-13	0.0241745	0.999357		-0.1	1.90955
-0.1	1.91709	0.998477	1.4707e-12	0.0264685	-2.1088	1.99249	0.996342	4.90537e-11	0.0426869	1.90955	0.998645	9.2175e-13	0.0248669	0.999322		0	1.91055
0	1.91055	0.998625	9.79022e-13	0.0250683	-1.91055	1.97309	0.996935	2.41656e-11	0.0386806	1.91055	0.998625	9.79022e-13	0.0250683	0.999312		0.1	1.90974
0.1	1.90455	0.998755	6.56786e-13	0.0237717	-1.71409	1.95645	0.99742	1.21336e-11	0.035182	1.90974	0.998642	9.30585e-13	0.024899	0.999321		0.2	1.90757
0.2	1.89899	0.998872	4.43282e-13	0.0225645	-1.51919	1.94192	0.997825	6.12878e-12	0.0320573	1.90757	0.998689	8.09009e-13	0.0244388	0.999344		0.3	1.90436
0.3	1.89379	0.998976	3.00812e-13	0.0214372	-1.32566	1.92902	0.998167	3.0893e-12	0.0292264	1.90436	0.998758	6.51008e-13	0.0237431	0.999379		0.4	1.9003
0.4	1.88891	0.999069	2.05296e-13	0.0203839	-1.13334	1.91739	0.998458	1.54734e-12	0.0266414	1.9003	0.998844	4.88184e-13	0.0228543	0.999422		0.5	1.89554
0.5	1.88429	0.999153	1.41044e-13	0.0194013	-0.942143	1.90679	0.998705	7.69237e-13	0.0242751	1.89554	0.998942	3.42555e-13	0.0218086	0.999471		0.6	1.89018
0.6	1.8799	0.999227	9.76998e-14	0.0184871	-0.751959	1.89703	0.998914	3.80311e-13	0.0221132	1.89018	0.999047	2.25637e-13	0.0206402	0.999523		0.7	1.8843
0.7	1.87571	0.999293	6.83765e-14	0.0176407	-0.562714	1.88798	0.999089	1.88015e-13	0.020151	1.8843	0.999154	1.40045e-13	0.0193842	0.999577		0.8	1.87798
0.8	1.87171	0.999351	4.84727e-14	0.0168617	-0.374342	1.87954	0.999235	9.38403e-14	0.0183907	1.87798	0.999259	8.24069e-14	0.0180792	0.999629		0.9	1.87126
0.9	1.86788	0.999402	3.49076e-14	0.0161502	-0.186788	1.87163	0.999353	4.79731e-14	0.0168391	1.87126	0.999358	4.64789e-14	0.0167693	0.999679		1	1.8642
1	1.8642	0.999447	2.56178e-14	0.0155065	0	1.8642	0.999447	2.56177e-14	0.0155065	1.8642	0.999447	2.56177e-14	0.0155065	0.999723		2	1.7828
2	1.83388	0.999622	5.60905e-15	0.0126155	1.83388	1.80834	0.999533	1.30267e-14	0.0138221	1.7828	0.999263	8.08678e-14	0.0171225	0.999631		3	1.69659
3	1.81176	0.999533	1.30626e-14	0.013853	3.62352	1.77337	0.999079	1.9693e-13	0.0190378	1.69659	0.997046	2.08519e-11	0.0326509	0.998522		4	1.61225
4	1.79471	0.999373	4.22036e-14	0.0158903	5.38412	1.74909	0.998705	7.68839e-13	0.0222661	1.61225	0.994109	3.30066e-10	0.0438793	0.99705		5	1.52869
5	1.78089	0.999217	1.02713e-13	0.0176235	7.12356	1.73045	0.998474	1.48512e-12	0.0239208	1.52869	0.991301	1.57119e-09	0.0506294	0.995641		6	1.44313
6	1.76921	0.999083	1.93543e-13	0.0189519	8.84603	1.71486	0.998328	2.13724e-12	0.0248105	1.44313	0.988479	4.83973e-09	0.0550836	0.994223		7	1.35262
7	1.75897	0.998971	3.07136e-13	0.0199629	10.5538	1.70092	0.998222	2.73537e-12	0.0253809	1.35262	0.984779	1.47659e-08	0.0594536	0.99236		8	1.25456
8	1.74974	0.998876	4.36133e-13	0.0207488	12.2482	1.68784	0.998123	3.39361e-12	0.0258749	1.25456	0.978325	6.08818e-08	0.0660213	0.989103		9	1.14775
9	1.74121	0.998795	5.76439e-13	0.021381	13.9297	1.67527	0.998011	4.28015e-12	0.0264395	1.14775	0.9654	3.97421e-07	0.0768216	0.982548		10	1.03337
10	1.73321	0.998723	7.27772e-13	0.0219128	15.5989	1.66322	0.997874	5.58874e-12	0.0271412	1.03337	0.939862	3.66595e-06	0.0924179	0.969465		11	0.915406
11	1.72564	0.998656	8.92793e-13	0.0223823	17.2564	1.65198	0.997715	7.45827e-12	0.0279499	0.915406	0.894426	3.55056e-05	0.111192	0.945741		12	0.799501
12	1.71847	0.998592	1.07528e-12	0.0228142	18.9032	1.64189	0.997551	9.83939e-12	0.0287602	0.799501	0.824843	0.000277667	0.130257	0.908209		13	0.691107
13	1.71172	0.99853	1.27804e-12	0.0232213	20.5406	1.63321	0.997404	1.24281e-11	0.0294577	0.691107	0.734275	0.00153802	0.14699	0.856898		14	0.593969
14	1.70539	0.998469	1.50154e-12	0.0236069	22.1701	1.62601	0.997289	1.47881e-11	0.0299737	0.593969	0.632968	0.00591918	0.159912	0.795593		15	0.509717
15	1.69951	0.998411	1.74353e-12	0.0239696	23.7931	1.62019	0.997211	1.65742e-11	0.0302962	0.509717	0.532976	0.0165206	0.168694	0.730052		16	0.438281
16	1.69406	0.998356	1.99978e-12	0.0243064	25.4109	1.61557	0.997166	1.76569e-11	0.0304504	0.438281	0.443048	0.0356598	0.173736	0.665619		17	0.378564
17	1.68904	0.998304	2.26498e-12	0.0246151	27.0246	1.61195	0.997149	1.80965e-11	0.0304759	0.378564	0.36709	0.0633722	0.175744	0.605879		18	0.329022
18	1.68442	0.998256	2.53373e-12	0.0248948	28.6351	1.60912	0.997151	1.80479e-11	0.0304121	0.329022	0.305334	0.0976252	0.175461	0.552571		19	0.288032
19	1.68017	0.998211	2.8012e-12	0.025146	30.243	1.6069	0.997165	1.76799e-11	0.0302919	0.288032	0.256128	0.135561	0.173547	0.50609		20	0.254097
20	1.67626	0.998171	3.06344e-12	0.0253702	31.849	1.60516	0.997187	1.71329e-11	0.0301401	0.254097	0.217224	0.17456	0.170537	0.466073		21	0.225922
21	1.67267	0.998134	3.31752e-12	0.0255697	33.4535	1.60378	0.997213	1.65073e-11	0.0299742	0.225922	0.186466	0.212705	0.166841	0.431817		22	0.202432
22	1.66937	0.998101	3.5614e-12	0.0257468	35.0567	1.60269	0.997241	1.5868e-11	0.0298059	0.202432	0.162031	0.248803	0.16276	0.402531		23	0.18275
23	1.66631	0.99807	3.79385e-12	0.025904	36.6589	1.60181	0.997268	1.52525e-11	0.0296423	0.18275	0.142478	0.282229	0.158511	0.377463		24	0.16617
24	1.66349	0.998043	4.01425e-12	0.0260437	38.2604	1.60111	0.997294	1.46806e-11	0.0294876	0.16617	0.1267	0.31274	0.154241	0.35595		25	0.152128
25	1.66088	0.998018	4.22245e-12	0.026168	39.8612	1.60053	0.997318	1.41601e-11	0.0293441	0.152128	0.11386	0.340327	0.150048	0.337431		26	0.140172
26	1.65846	0.997995	4.41863e-12	0.0262788	41.4615	1.60006	0.997341	1.36926e-11	0.0292123	0.140172	0.103322	0.365112	0.145995	0.321438		27	0.129938
27	1.6562	0.997975	4.60316e-12	0.0263779	43.0613	1.59968	0.997361	1.32756e-11	0.0290923	0.129938	0.0946084	0.387283	0.142117	0.307585		28	0.121135
28	1.6541	0.997956	4.77659e-12	0.0264667	44.6608	1.59936	0.99738	1.29051e-11	0.0289835	0.121135	0.0873523	0.407052	0.138433	0.295554		29	0.113525
29	1.65214	0.997939	4.9395e-12	0.0265466	46.26	1.59909	0.997396	1.25764e-11	0.0288851	0.113525	0.0812727	0.424639	0.134948	0.285084		30	0.106917
30	1.65031	0.997923	5.09255e-12	0.0266187	47.859	1.59886	0.997412	1.22845e-11	0.0287962	0.106917	0.0761509	0.440256	0.131663	0.275955		31	0.101152
31	1.64859	0.997909	5.23635e-12	0.0266839	49.4578	1.59868	0.997425	1.2025e-11	0.0287159	0.101152	0.0718157	0.4541	0.12857	0.267985		32	0.0961029
32	1.64698	0.997895	5.37156e-12	0.026743	51.0564	1.59852	0.997438	1.17936e-11	0.0286432	0.0961029	0.0681313	0.466357	0.12566	0.26102		33	0.0916611
33	1.64546	0.997883	5.49875e-12	0.0267968	52.6548	1.59838	0.997449	1.15866e-11	0.0285773	0.0916611	0.0649889	0.477192	0.122922	0.254929		34	0.087738
34	1.64403	0.997871	5.6185e-12	0.0268459	54.2531	1.59826	0.99746	1.1401e-11	0.0285174	0.087738	0.062301	0.48676	0.120345	0.249602		35	0.0842592
35	1.64269	0.997861	5.73133e-12	0.0268908	55.8513	1.59816	0.997469	1.12338e-11	0.0284629	0.0842592	0.0599958	0.495198	0.117917	0.24494		36	0.0811625
36	1.64141	0.997851	5.83775e-12	0.0269319	57.4495	1.59807	0.997477	1.10828e-11	0.0284131	0.0811625	0.0580147	0.502631	0.115628	0.240862		37	0.0783951
37	1.64021	0.997842	5.9382e-12	0.0269697	59.0475	1.598	0.997485	1.09457e-11	0.0283675	0.0783951	0.0563091	0.509171	0.113467	0.237295		38	0.0759125
38	1.63907	0.997833	6.03311e-12	0.0270045	60.6455	1.59793	0.997492	1.0821e-11	0.0283256	0.0759125	0.0548382	0.51492	0.111424	0.234176		39	0.0736767
39	1.63798	0.997825	6.12287e-12	0.0270366	62.2434	1.59787	0.997499	1.0707e-11	0.0282871	0.0736767	0.053568	0.519969	0.109491	0.231448		40	0.0716555
40	1.63695	0.997818	6.20782e-12	0.0270663	63.8412	1.59782	0.997505	1.06025e-11	0.0282514	0.0716555	0.0524697	0.524399	0.107658	0.229063

## Sheet: Chengdu
	Global parameters					Local parameters
q	D(q)	R2	p	δ	ι(q)	α(q)	R2	p	δ	f(q)	R2	p	δ	f(q)_R
-40	2.96847	0.950605	1.66097e-06	0.239238	-121.707	3.02295	0.948173	2.01508e-06	0.249873	0.789615	0.59584	0.00889881	0.229923	0.771906
-39	2.96711	0.950666	1.65272e-06	0.238973	-118.684	3.02297	0.948172	2.01515e-06	0.249877	0.788591	0.595023	0.00897549	0.230014	0.771377
-38	2.96568	0.95073	1.64409e-06	0.238694	-115.661	3.023	0.948172	2.01522e-06	0.24988	0.787501	0.594148	0.00905812	0.230113	0.77081
-37	2.96417	0.950798	1.63504e-06	0.2384	-112.638	3.02303	0.948172	2.0153e-06	0.249884	0.786342	0.593213	0.00914717	0.230221	0.770203
-36	2.96258	0.950869	1.62553e-06	0.23809	-109.615	3.02306	0.948171	2.01539e-06	0.249888	0.785112	0.592213	0.00924313	0.230337	0.769554
-35	2.9609	0.950944	1.61553e-06	0.237763	-106.592	3.0231	0.94817	2.01548e-06	0.249893	0.783808	0.591145	0.00934654	0.230463	0.76886
-34	2.95912	0.951024	1.60501e-06	0.237418	-103.569	3.02314	0.94817	2.01559e-06	0.249898	0.782425	0.590005	0.00945794	0.2306	0.768118
-33	2.95724	0.951109	1.59392e-06	0.237051	-100.546	3.02318	0.948169	2.0157e-06	0.249903	0.780962	0.588788	0.00957792	0.230748	0.767325
-32	2.95524	0.951198	1.58221e-06	0.236663	-97.5228	3.02323	0.948168	2.01582e-06	0.249909	0.779416	0.587492	0.0097071	0.230908	0.76648
-31	2.95311	0.951293	1.56984e-06	0.23625	-94.4996	3.02328	0.948167	2.01596e-06	0.249916	0.777782	0.586112	0.00984611	0.231081	0.765579
-30	2.95085	0.951395	1.55674e-06	0.235811	-91.4763	3.02334	0.948166	2.0161e-06	0.249923	0.77606	0.584645	0.00999559	0.231267	0.764621
-29	2.94843	0.951503	1.54285e-06	0.235341	-88.4529	3.0234	0.948165	2.01627e-06	0.24993	0.774245	0.583088	0.0101562	0.231467	0.763602
-28	2.94584	0.951619	1.52809e-06	0.23484	-85.4295	3.02347	0.948164	2.01645e-06	0.249939	0.772336	0.581439	0.0103285	0.23168	0.762521
-27	2.94307	0.951743	1.51239e-06	0.234302	-82.406	3.02354	0.948163	2.01664e-06	0.249948	0.770331	0.579696	0.0105131	0.231907	0.761377
-26	2.94009	0.951876	1.49564e-06	0.233725	-79.3824	3.02362	0.948162	2.01686e-06	0.249958	0.768226	0.577858	0.0107106	0.232147	0.76017
-25	2.93687	0.95202	1.47775e-06	0.233102	-76.3587	3.02371	0.94816	2.01711e-06	0.249969	0.76602	0.575926	0.0109213	0.232398	0.758898
-24	2.9334	0.952176	1.45859e-06	0.23243	-73.335	3.0238	0.948158	2.01739e-06	0.249982	0.76371	0.573902	0.0111456	0.232659	0.757563
-23	2.92963	0.952344	1.43803e-06	0.231701	-70.3111	3.02391	0.948156	2.0177e-06	0.249995	0.761294	0.57179	0.0113835	0.232926	0.756168
-22	2.92553	0.952528	1.41591e-06	0.230909	-67.2872	3.02402	0.948154	2.01805e-06	0.25001	0.758768	0.569596	0.0116348	0.233195	0.754716
-21	2.92105	0.952728	1.39204e-06	0.230044	-64.2631	3.02414	0.948151	2.01846e-06	0.250027	0.756128	0.56733	0.011899	0.233459	0.753213
-20	2.91614	0.952948	1.36621e-06	0.229096	-61.2389	3.02427	0.948148	2.01894e-06	0.250046	0.753369	0.565003	0.0121752	0.233712	0.751667
-19	2.91073	0.95319	1.33818e-06	0.228053	-58.2145	3.02442	0.948145	2.0195e-06	0.250067	0.750482	0.562631	0.0124619	0.233942	0.750087
-18	2.90474	0.953458	1.30766e-06	0.2269	-55.19	3.02459	0.94814	2.02017e-06	0.250092	0.747458	0.560232	0.0127572	0.234137	0.748487
-17	2.89807	0.953756	1.2743e-06	0.225618	-52.1653	3.02477	0.948135	2.02098e-06	0.25012	0.744281	0.55783	0.0130586	0.23428	0.74688
-16	2.89062	0.95409	1.23772e-06	0.224184	-49.1405	3.02497	0.948129	2.02198e-06	0.250153	0.740932	0.555449	0.0133628	0.234354	0.745284
-15	2.88221	0.954467	1.19742e-06	0.22257	-46.1154	3.0252	0.948121	2.02324e-06	0.250192	0.737383	0.553114	0.0136666	0.234336	0.743716
-14	2.87267	0.954894	1.15284e-06	0.220739	-43.0901	3.02546	0.948111	2.02485e-06	0.25024	0.733594	0.550846	0.0139668	0.234203	0.74219
-13	2.86175	0.955385	1.10328e-06	0.218644	-40.0645	3.02576	0.948097	2.02696e-06	0.250299	0.729517	0.54866	0.0142612	0.233933	0.740716
-12	2.84912	0.955953	1.0479e-06	0.216224	-37.0385	3.02612	0.948079	2.02977e-06	0.250374	0.725084	0.546546	0.0145504	0.233505	0.739288
-11	2.83435	0.956619	9.85688e-07	0.213397	-34.0122	3.02654	0.948055	2.03364e-06	0.250472	0.720216	0.544463	0.0148401	0.232914	0.737877
-10	2.81685	0.95741	9.15405e-07	0.21005	-30.9854	3.02706	0.94802	2.03913e-06	0.250603	0.714823	0.542311	0.015144	0.232174	0.736418
-9	2.7958	0.958367	8.35566e-07	0.206023	-27.958	3.02769	0.947969	2.04721e-06	0.250785	0.708833	0.539917	0.015488	0.231342	0.73479
-8	2.77	0.959547	7.44421e-07	0.201084	-24.93	3.02846	0.94789	2.05965e-06	0.251049	0.702257	0.537026	0.0159117	0.230532	0.73282
-7	2.73763	0.96104	6.40039e-07	0.19488	-21.9011	3.02939	0.947764	2.07983e-06	0.251446	0.695347	0.533385	0.0164582	0.22994	0.730332
-6	2.69588	0.962993	5.20652e-07	0.186848	-18.8712	3.03038	0.94755	2.11435e-06	0.252072	0.688917	0.529087	0.0171226	0.229788	0.727384
-5	2.64007	0.965656	3.8578e-07	0.17603	-15.8404	3.03109	0.947173	2.1761e-06	0.253086	0.684944	0.525596	0.0176778	0.230069	0.72498
-4	2.56189	0.969498	2.39626e-07	0.160659	-12.8095	3.03034	0.946517	2.28682e-06	0.254677	0.688107	0.528181	0.0172654	0.229936	0.726761
-3	2.44549	0.975449	1.00338e-07	0.137169	-9.78195	3.02206	0.945536	2.46027e-06	0.256433	0.715779	0.55255	0.0137407	0.22773	0.743337
-2	2.2607	0.985106	1.35359e-08	0.0982789	-6.78211	2.95534	0.94543	2.47955e-06	0.251029	0.871425	0.669262	0.00382262	0.216585	0.818084
-1	2.00765	0.995407	1.21901e-10	0.0482155	-4.0153	2.44462	0.979396	4.96934e-08	0.125362	1.57069	0.987648	6.39629e-09	0.0621024	0.993805
-0.9	1.98686	0.995826	8.31208e-11	0.0454775	-3.77504	2.36126	0.984563	1.56251e-08	0.104535	1.6499	0.99386	3.89615e-10	0.04585	0.996925
-0.8	1.96826	0.996136	6.10661e-11	0.0433424	-3.54287	2.28325	0.988509	4.78873e-09	0.0870336	1.71628	0.996459	4.30504e-11	0.0361722	0.998228
-0.7	1.95183	0.996366	4.77767e-11	0.0416777	-3.31812	2.21337	0.991251	1.60767e-09	0.0735181	1.76876	0.997335	1.38072e-11	0.0323259	0.998667
-0.6	1.93743	0.996543	3.91261e-11	0.0403467	-3.09988	2.15289	0.993022	6.5023e-10	0.0638076	1.80815	0.997525	1.0266e-11	0.0318413	0.998762
-0.5	1.92482	0.996687	3.29787e-11	0.0392342	-2.88723	2.10176	0.994119	3.27838e-10	0.0571532	1.83635	0.997495	1.07731e-11	0.0325339	0.998747
-0.4	1.91375	0.996813	2.82338e-11	0.0382563	-2.67925	2.05908	0.994802	1.99995e-10	0.052622	1.85562	0.997419	1.21548e-11	0.033376	0.998708
-0.3	1.90398	0.99693	2.43336e-11	0.0373582	-2.47517	2.02361	0.995255	1.38839e-10	0.0493991	1.86809	0.997348	1.354e-11	0.0340577	0.998673
-0.2	1.89528	0.99704	2.10028e-11	0.0365077	-2.27433	1.99406	0.995592	1.03411e-10	0.0469104	1.87552	0.997296	1.46382e-11	0.034529	0.998647
-0.1	1.88746	0.997148	1.81077e-11	0.0356875	-2.0762	1.96922	0.995875	7.92888e-11	0.0448077	1.87928	0.997264	1.53387e-11	0.0348015	0.998631
0	1.88036	0.997253	1.55809e-11	0.03489	-1.88036	1.94812	0.996135	6.11108e-11	0.0429028	1.88036	0.997253	1.55809e-11	0.03489	0.998626
0.1	1.87387	0.997356	1.33821e-11	0.034113	-1.68648	1.92996	0.996384	4.68145e-11	0.0411056	1.87947	0.997264	1.53351e-11	0.0348041	0.998631
0.2	1.86787	0.997455	1.14806e-11	0.033357	-1.49429	1.9141	0.996625	3.55123e-11	0.0393795	1.87711	0.997297	1.46154e-11	0.0345516	0.998648
0.3	1.86228	0.997551	9.84744e-12	0.0326241	-1.3036	1.90007	0.996858	2.66861e-11	0.0377153	1.87362	0.997351	1.3488e-11	0.0341421	0.998674
0.4	1.85705	0.997643	8.4537e-12	0.0319164	-1.11423	1.8875	0.99708	1.99146e-11	0.0361162	1.86923	0.997424	1.20618e-11	0.0335886	0.998711
0.5	1.85212	0.99773	7.27069e-12	0.0312362	-0.926059	1.87611	0.997288	1.48086e-11	0.03459	1.86411	0.997513	1.04684e-11	0.0329072	0.998756
0.6	1.84744	0.997812	6.27077e-12	0.0305852	-0.738977	1.86567	0.997481	1.10135e-11	0.0331449	1.85838	0.997616	8.83715e-12	0.0321172	0.998807
0.7	1.84299	0.99789	5.42814e-12	0.0299651	-0.552898	1.85604	0.997659	8.22278e-12	0.0317885	1.85212	0.997729	7.27659e-12	0.0312394	0.998864
0.8	1.83874	0.997962	4.71943e-12	0.0293767	-0.367748	1.84707	0.99782	6.18485e-12	0.0305262	1.8454	0.997849	5.86348e-12	0.0302955	0.998924
0.9	1.83466	0.99803	4.12395e-12	0.0288206	-0.183466	1.83866	0.997964	4.70196e-12	0.0293617	1.83826	0.997971	4.64111e-12	0.0293075	0.998985
1	1.83073	0.998092	3.62369e-12	0.0282969	0	1.83073	0.998092	3.62369e-12	0.0282969	1.83073	0.998092	3.62369e-12	0.0282969	0.999046
2	1.79737	0.998491	1.41952e-12	0.0247058	1.79737	1.76795	0.998694	7.96327e-13	0.0226053	1.73853	0.998836	5.01655e-13	0.0209801	0.999418
3	1.77043	0.998622	9.85539e-13	0.023249	3.54085	1.72062	0.998672	8.51245e-13	0.0221844	1.621	0.998293	2.32257e-12	0.0236979	0.999146
4	1.74699	0.998644	9.25531e-13	0.0227616	5.24097	1.68053	0.998533	1.26786e-12	0.0227754	1.48116	0.996528	3.98025e-11	0.0309113	0.998262
5	1.72588	0.99863	9.6245e-13	0.0225969	6.90351	1.64529	0.998413	1.73685e-12	0.0231938	1.32295	0.992855	7.14651e-10	0.0396784	0.996421
6	1.70661	0.99861	1.02139e-12	0.0225114	8.53304	1.61451	0.998314	2.21309e-12	0.0234609	1.15405	0.984729	1.49633e-08	0.0508112	0.992335
7	1.68902	0.99859	1.08212e-12	0.022441	10.1341	1.5884	0.99822	2.74408e-12	0.0237113	0.984706	0.967067	3.25982e-07	0.0642466	0.983396
8	1.67306	0.99857	1.14248e-12	0.0223805	11.7114	1.56706	0.998131	3.342e-12	0.0239773	0.825053	0.932388	5.8754e-06	0.0785504	0.965603
9	1.65872	0.998551	1.20493e-12	0.0223369	13.2697	1.55024	0.998052	3.93864e-12	0.0242129	0.682453	0.873471	7.3939e-05	0.0918328	0.934597
10	1.64591	0.998532	1.27145e-12	0.0223141	14.8132	1.53735	0.997993	4.44275e-12	0.0243763	0.560227	0.787746	0.000609485	0.102814	0.887551
11	1.63455	0.998512	1.34262e-12	0.0223116	16.3455	1.52761	0.997953	4.80826e-12	0.024463	0.458283	0.680164	0.0033228	0.111108	0.824721
12	1.62448	0.998491	1.41798e-12	0.0223262	17.8693	1.52032	0.997928	5.03961e-12	0.0244899	0.374583	0.562061	0.0125315	0.116901	0.749707
13	1.61556	0.998471	1.4965e-12	0.022354	19.3867	1.51486	0.997916	5.16432e-12	0.0244767	0.306405	0.446513	0.0346872	0.120611	0.668216
14	1.60765	0.998451	1.57693e-12	0.0223907	20.8994	1.51075	0.997911	5.21233e-12	0.0244387	0.251043	0.343533	0.0749627	0.122694	0.586117
15	1.60061	0.998431	1.65798e-12	0.022433	22.4086	1.50764	0.997911	5.20814e-12	0.024386	0.206108	0.258054	0.133857	0.123561	0.50799
16	1.59433	0.998412	1.73848e-12	0.022478	23.915	1.50529	0.997915	5.16977e-12	0.0243253	0.169597	0.190654	0.207068	0.123543	0.43664
17	1.58871	0.998395	1.81743e-12	0.0225236	25.4193	1.50348	0.997921	5.10983e-12	0.0242607	0.139874	0.139364	0.287981	0.122893	0.373315
18	1.58365	0.998378	1.89408e-12	0.0225683	26.9221	1.50209	0.997929	5.03697e-12	0.0241948	0.115619	0.10124	0.370265	0.121795	0.318182
19	1.57909	0.998362	1.96787e-12	0.0226112	28.4236	1.50102	0.997937	4.95709e-12	0.0241291	0.0957706	0.0733162	0.44924	0.12038	0.27077
20	1.57496	0.998348	2.03843e-12	0.0226517	29.9242	1.50018	0.997946	4.8742e-12	0.0240648	0.0794816	0.0530378	0.5221	0.118739	0.230299
21	1.5712	0.998334	2.10554e-12	0.0226896	31.424	1.49953	0.997954	4.79102e-12	0.0240025	0.0660724	0.0383728	0.587559	0.116941	0.19589
22	1.56778	0.998322	2.1691e-12	0.0227245	32.9233	1.49901	0.997963	4.70939e-12	0.0239426	0.0549991	0.0277803	0.645361	0.115033	0.166674
23	1.56464	0.998311	2.2291e-12	0.0227567	34.4221	1.49861	0.997972	4.63048e-12	0.0238855	0.0458249	0.0201242	0.695852	0.113053	0.14186
24	1.56176	0.9983	2.2856e-12	0.0227861	35.9205	1.49828	0.99798	4.55508e-12	0.0238313	0.0381989	0.01458	0.739682	0.111029	0.120748
25	1.55911	0.99829	2.3387e-12	0.0228129	37.4187	1.49802	0.997988	4.48362e-12	0.02378	0.0318382	0.0105552	0.777617	0.108985	0.102738
26	1.55666	0.998281	2.38854e-12	0.0228373	38.9166	1.49781	0.997996	4.41631e-12	0.0237317	0.0265143	0.00762563	0.810427	0.106939	0.0873249
27	1.5544	0.998273	2.43527e-12	0.0228595	40.4143	1.49764	0.998003	4.35324e-12	0.0236864	0.022042	0.00548812	0.838832	0.104906	0.0740819
28	1.55229	0.998265	2.47907e-12	0.0228795	41.9119	1.49751	0.99801	4.29435e-12	0.0236438	0.018271	0.00392559	0.86348	0.102899	0.0626546
29	1.55033	0.998258	2.52011e-12	0.0228977	43.4093	1.49739	0.998016	4.23953e-12	0.0236041	0.0150787	0.00278231	0.884935	0.100928	0.0527476
30	1.54851	0.998251	2.55856e-12	0.0229141	44.9067	1.4973	0.998022	4.18861e-12	0.0235669	0.012365	0.00194615	0.903686	0.0990008	0.0441152
31	1.5468	0.998245	2.59459e-12	0.0229289	46.4039	1.49723	0.998028	4.14139e-12	0.0235323	0.0100482	0.00133611	0.920147	0.0971247	0.0365529
32	1.5452	0.99824	2.62837e-12	0.0229423	47.9011	1.49716	0.998033	4.09766e-12	0.0235	0.00806079	0.000893412	0.934674	0.0953043	0.02989
33	1.5437	0.998234	2.66005e-12	0.0229544	49.3983	1.49711	0.998038	4.05721e-12	0.02347	0.00634756	0.000575237	0.947565	0.0935435	0.0239841
34	1.54228	0.998229	2.68978e-12	0.0229653	50.8954	1.49707	0.998042	4.0198e-12	0.0234421	0.0048628	0.000350286	0.959073	0.0918447	0.0187159
35	1.54095	0.998225	2.71771e-12	0.0229752	52.3924	1.49703	0.998046	3.98522e-12	0.0234162	0.00356876	0.000195593	0.969413	0.0902097	0.0139855
36	1.5397	0.99822	2.74396e-12	0.0229842	53.8894	1.497	0.99805	3.95327e-12	0.0233921	0.00243416	9.42571e-05	0.978764	0.0886392	0.00970861
37	1.53851	0.998216	2.76866e-12	0.0229922	55.3864	1.49697	0.998054	3.92374e-12	0.0233697	0.00143302	3.38088e-05	0.987281	0.0871334	0.00581454
38	1.53739	0.998213	2.79191e-12	0.0229995	56.8834	1.49694	0.998057	3.89644e-12	0.0233489	0.000543759	5.03318e-06	0.995092	0.0856917	0.00224348
39	1.53632	0.998209	2.81383e-12	0.0230061	58.3803	1.49692	0.998061	3.8712e-12	0.0233296	-0.00025161	1.1132e-06	0.997692	-0.0843132	0.00105508
40	1.53531	0.998206	2.83451e-12	0.023012	59.8772	1.49691	0.998064	3.84785e-12	0.0233117	-0.000968088	1.70064e-05	0.990979	-0.0829965	0.00412388

## Sheet: Guangzhou
	Global parameters					Local parameters
q	D(q)	R2	p	δ	ι(q)	α(q)	R2	p	δ	f(q)	R2	p	δ	f(q)_R
-40	2.81887	0.926136	8.39134e-06	0.281455	-115.574	2.87165	0.92305	9.89713e-06	0.293141	0.707816	0.593687	0.00910195	0.207027	0.770511
-39	2.81756	0.926214	8.35572e-06	0.281163	-112.702	2.87165	0.92305	9.89713e-06	0.293141	0.707815	0.593693	0.00910136	0.207024	0.770515
-38	2.81617	0.926296	8.31838e-06	0.280856	-109.831	2.87165	0.92305	9.89712e-06	0.293141	0.707814	0.593701	0.00910059	0.20702	0.77052
-37	2.81471	0.926383	8.27919e-06	0.280533	-106.959	2.87165	0.92305	9.89712e-06	0.293141	0.707813	0.593712	0.00909962	0.207015	0.770527
-36	2.81317	0.926474	8.23801e-06	0.280192	-104.087	2.87165	0.92305	9.89711e-06	0.293141	0.707811	0.593725	0.00909838	0.207009	0.770535
-35	2.81154	0.92657	8.19469e-06	0.279833	-101.216	2.87165	0.92305	9.8971e-06	0.293141	0.70781	0.593741	0.0090968	0.207002	0.770546
-34	2.80983	0.926671	8.14905e-06	0.279453	-98.344	2.87165	0.92305	9.89708e-06	0.293141	0.707808	0.593763	0.00909477	0.206992	0.77056
-33	2.80801	0.926779	8.10091e-06	0.279051	-95.4723	2.87165	0.923051	9.89706e-06	0.293141	0.707805	0.59379	0.00909219	0.20698	0.770578
-32	2.80608	0.926893	8.05005e-06	0.278624	-92.6007	2.87165	0.923051	9.89702e-06	0.293141	0.707803	0.593825	0.00908889	0.206964	0.7706
-31	2.80403	0.927015	7.99625e-06	0.278171	-89.729	2.87165	0.923051	9.89698e-06	0.293141	0.7078	0.593869	0.00908467	0.206944	0.770629
-30	2.80185	0.927144	7.93923e-06	0.277689	-86.8574	2.87165	0.923051	9.89692e-06	0.293141	0.707796	0.593925	0.00907929	0.206919	0.770666
-29	2.79952	0.927282	7.8787e-06	0.277174	-83.9857	2.87165	0.923051	9.89683e-06	0.29314	0.707792	0.593998	0.00907241	0.206887	0.770713
-28	2.79704	0.92743	7.81433e-06	0.276624	-81.1141	2.87165	0.923051	9.89671e-06	0.29314	0.707788	0.59409	0.00906364	0.206846	0.770772
-27	2.79437	0.927589	7.74575e-06	0.276035	-78.2424	2.87165	0.923052	9.89654e-06	0.293139	0.707783	0.594208	0.00905246	0.206794	0.770849
-26	2.79151	0.927759	7.67254e-06	0.275402	-75.3707	2.87165	0.923052	9.89631e-06	0.293138	0.707778	0.594359	0.00903819	0.206728	0.770947
-25	2.78843	0.927943	7.5942e-06	0.274721	-72.4991	2.87165	0.923053	9.896e-06	0.293137	0.707774	0.594551	0.00902002	0.206644	0.771071
-24	2.7851	0.928142	7.5102e-06	0.273985	-69.6274	2.87165	0.923053	9.89556e-06	0.293135	0.70777	0.594796	0.0089969	0.206538	0.77123
-23	2.78149	0.928357	7.4199e-06	0.273189	-66.7558	2.87165	0.923055	9.89496e-06	0.293133	0.707767	0.595107	0.00896752	0.206404	0.771432
-22	2.77757	0.928591	7.32257e-06	0.272323	-63.8841	2.87165	0.923056	9.89413e-06	0.29313	0.707766	0.595504	0.00893024	0.206234	0.771689
-21	2.77329	0.928847	7.21739e-06	0.271378	-61.0125	2.87165	0.923058	9.89299e-06	0.293125	0.707768	0.596008	0.00888306	0.206019	0.772016
-20	2.76861	0.929128	7.10338e-06	0.270345	-58.1408	2.87165	0.923061	9.89143e-06	0.293119	0.707776	0.596647	0.00882352	0.205747	0.772429
-19	2.76346	0.929437	6.9794e-06	0.269208	-55.2692	2.87165	0.923066	9.88929e-06	0.29311	0.707791	0.597456	0.00874865	0.205407	0.772953
-18	2.75776	0.929778	6.84414e-06	0.267952	-52.3975	2.87165	0.923071	9.88636e-06	0.293098	0.707817	0.598475	0.00865497	0.204979	0.773612
-17	2.75144	0.930159	6.69601e-06	0.266558	-49.5259	2.87165	0.923079	9.88236e-06	0.293082	0.707858	0.599754	0.00853847	0.204446	0.774438
-16	2.74437	0.930584	6.53316e-06	0.265002	-46.6542	2.87164	0.923089	9.87694e-06	0.29306	0.70792	0.601352	0.00839475	0.203784	0.775469
-15	2.73641	0.931063	6.35337e-06	0.263252	-43.7826	2.87164	0.923103	9.86962e-06	0.293031	0.70801	0.603333	0.00821925	0.202969	0.776745
-14	2.7274	0.931607	6.15398e-06	0.261273	-40.911	2.87163	0.923122	9.85985e-06	0.292991	0.708139	0.605764	0.00800776	0.201976	0.778308
-13	2.71709	0.932228	5.93174e-06	0.259014	-38.0393	2.87162	0.923147	9.84697e-06	0.292938	0.708318	0.60871	0.00775722	0.200783	0.780199
-12	2.70521	0.932946	5.68272e-06	0.256413	-35.1677	2.8716	0.92318	9.83033e-06	0.292869	0.708566	0.612218	0.00746691	0.199377	0.782444
-11	2.69135	0.933784	5.40205e-06	0.253387	-32.2961	2.87157	0.92322	9.80948e-06	0.292783	0.708912	0.616298	0.00714008	0.197765	0.785047
-10	2.67496	0.934775	5.08364e-06	0.24982	-29.4246	2.87152	0.923268	9.78467e-06	0.292678	0.7094	0.620888	0.00678591	0.195985	0.787965
-9	2.65531	0.935966	4.71984e-06	0.245552	-26.5531	2.87144	0.92332	9.75782e-06	0.292563	0.710117	0.625809	0.00642164	0.194138	0.791081
-8	2.6313	0.937428	4.30089e-06	0.240352	-23.6817	2.87131	0.923366	9.73447e-06	0.292455	0.711236	0.630708	0.00607434	0.192415	0.794171
-7	2.60132	0.939266	3.81434e-06	0.233868	-20.8105	2.87106	0.923379	9.72782e-06	0.292402	0.713137	0.63501	0.00578164	0.191152	0.796875
-6	2.56282	0.941658	3.2447e-06	0.225536	-17.9397	2.8705	0.923303	9.76693e-06	0.292503	0.716702	0.637964	0.0055871	0.190885	0.798726
-5	2.51163	0.944916	2.57482e-06	0.2144	-15.0698	2.86913	0.923016	9.91511e-06	0.292955	0.724155	0.63915	0.0055104	0.192375	0.799469
-4	2.44046	0.949642	1.79497e-06	0.198691	-12.2023	2.86515	0.922259	1.03142e-05	0.294104	0.741682	0.640766	0.00540731	0.196341	0.800479
-3	2.33565	0.957113	9.41329e-07	0.174801	-9.34262	2.85102	0.920474	1.13031e-05	0.296281	0.789548	0.656303	0.0044906	0.202009	0.810125
-2	2.17226	0.970203	2.18154e-07	0.134592	-6.51678	2.7803	0.916442	1.37995e-05	0.296817	0.956173	0.740066	0.00140406	0.20035	0.860271
-1	1.95712	0.990977	1.81929e-09	0.0660273	-3.91423	2.29973	0.933853	5.37917e-06	0.216394	1.6145	0.97533	1.0229e-07	0.0907818	0.987588
-0.9	1.94112	0.992674	7.89898e-10	0.0589568	-3.68813	2.22314	0.943247	2.9034e-06	0.192797	1.68731	0.986959	7.95006e-09	0.0685732	0.993458
-0.8	1.92742	0.994105	3.31009e-10	0.0524758	-3.46935	2.15407	0.953626	1.28873e-06	0.167942	1.7461	0.99386	3.89511e-10	0.0485216	0.996925
-0.7	1.91586	0.995265	1.3776e-10	0.0467229	-3.25696	2.09564	0.963907	4.70893e-07	0.143373	1.79001	0.997379	1.29199e-11	0.0324432	0.998689
-0.6	1.90615	0.996174	5.86685e-11	0.0417642	-3.04984	2.04869	0.973104	1.44648e-07	0.120418	1.82063	0.998825	5.21354e-13	0.022077	0.999412
-0.5	1.89792	0.996872	2.6221e-11	0.0375897	-2.84688	2.01209	0.980609	3.8962e-08	0.100035	1.84083	0.999185	1.20449e-13	0.0185832	0.999593
-0.4	1.89082	0.997401	1.24941e-11	0.0341267	-2.64715	1.98374	0.986267	9.77975e-09	0.082761	1.85365	0.999086	1.90867e-13	0.0198219	0.999543
-0.3	1.88456	0.997803	6.37858e-12	0.0312665	-2.44993	1.9614	0.990279	2.45103e-09	0.0687054	1.86151	0.998869	4.48359e-13	0.0221507	0.999434
-0.2	1.87894	0.998112	3.47689e-12	0.0288921	-2.25473	1.94323	0.993019	6.51382e-10	0.0576064	1.86608	0.998685	8.19007e-13	0.023944	0.999342
-0.1	1.87381	0.998354	2.00785e-12	0.026899	-2.06119	1.92795	0.994865	1.90466e-10	0.0489696	1.86839	0.998579	1.11618e-12	0.0249207	0.999289
0	1.86907	0.998547	1.21818e-12	0.0252041	-1.86907	1.91471	0.996122	6.1927e-11	0.0422372	1.86907	0.998547	1.21818e-12	0.0252041	0.999273
0.1	1.86466	0.998704	7.71147e-13	0.0237462	-1.6782	1.90301	0.996999	2.22137e-11	0.036915	1.8685	0.998572	1.13706e-12	0.02498	0.999286
0.2	1.86054	0.998833	5.06923e-13	0.0224818	-1.48843	1.89251	0.997628	8.66219e-12	0.0326252	1.86693	0.998635	9.50429e-13	0.0244052	0.999317
0.3	1.85666	0.99894	3.45076e-13	0.0213809	-1.29966	1.88301	0.998092	3.62407e-12	0.0291054	1.86456	0.99872	7.33459e-13	0.0235965	0.99936
0.4	1.853	0.999029	2.42931e-13	0.020422	-1.1118	1.87436	0.998441	1.61464e-12	0.0261827	1.86154	0.998818	5.33812e-13	0.0226399	0.999409
0.5	1.84953	0.999103	1.76799e-13	0.0195893	-0.924765	1.86642	0.998707	7.65258e-13	0.0237457	1.85797	0.99892	3.72588e-13	0.0216024	0.99946
0.6	1.84624	0.999165	1.33031e-13	0.0188709	-0.738494	1.8591	0.998909	3.8758e-13	0.0217224	1.85395	0.999019	2.53281e-13	0.0205394	0.999509
0.7	1.84309	0.999216	1.03512e-13	0.0182567	-0.552928	1.85231	0.999062	2.1157e-13	0.0200644	1.84954	0.999112	1.70442e-13	0.0194999	0.999556
0.8	1.84009	0.999257	8.32948e-14	0.0177382	-0.368018	1.84597	0.999177	1.25785e-13	0.0187365	1.8448	0.999194	1.15656e-13	0.0185289	0.999597
0.9	1.8372	0.999291	6.92976e-14	0.0173075	-0.18372	1.84003	0.999259	8.22568e-14	0.0177098	1.83975	0.999263	8.08317e-14	0.0176684	0.999631
1	1.83443	0.999317	5.95628e-14	0.0169572	0	1.83443	0.999317	5.95628e-14	0.0169572	1.83443	0.999317	5.95628e-14	0.0169572	0.999658
2	1.81063	0.999342	5.13516e-14	0.0164295	1.81063	1.78935	0.999187	1.19542e-13	0.0180464	1.76806	0.998931	3.56962e-13	0.0204471	0.999465
3	1.79084	0.999189	1.18544e-13	0.0180426	3.58169	1.75372	0.998742	6.84918e-13	0.0220044	1.67947	0.997235	1.60097e-11	0.0312687	0.998616
4	1.77312	0.999008	2.6523e-13	0.0197575	5.31935	1.722	0.998352	2.0192e-12	0.0247372	1.56864	0.994677	2.20025e-10	0.0405718	0.997335
5	1.7565	0.998827	5.17417e-13	0.0212792	7.02601	1.6913	0.997932	5.00197e-12	0.0272186	1.43049	0.989634	3.17096e-09	0.0517628	0.994803
6	1.74035	0.998636	9.46162e-13	0.0227377	8.70173	1.66003	0.997319	1.41414e-11	0.0304298	1.25842	0.974691	1.13337e-07	0.0716937	0.987265
7	1.72436	0.998418	1.71524e-12	0.0242703	10.3461	1.62905	0.996433	4.43105e-11	0.0344582	1.05719	0.930165	6.69374e-06	0.102416	0.96445
8	1.70871	0.998166	3.09565e-12	0.0258952	11.961	1.60148	0.995423	1.20175e-10	0.0383921	0.850855	0.828768	0.000253135	0.136737	0.910367
9	1.69389	0.997893	5.39192e-12	0.0275178	13.5511	1.57997	0.994575	2.37368e-10	0.041256	0.668579	0.672561	0.0036656	0.164933	0.820098
10	1.68034	0.997619	8.79343e-12	0.0290222	15.123	1.56479	0.994044	3.44939e-10	0.0428242	0.524875	0.507916	0.0207151	0.182656	0.712683
11	1.66824	0.997361	1.32785e-11	0.03034	16.6824	1.55461	0.993797	4.05784e-10	0.0434233	0.418327	0.374673	0.0599805	0.191072	0.612106
12	1.65758	0.997127	1.8647e-11	0.0314565	18.2334	1.54786	0.993733	4.22901e-10	0.0434598	0.340914	0.280166	0.115641	0.193201	0.529307
13	1.64824	0.996921	2.46195e-11	0.0323877	19.7788	1.54333	0.993765	4.14259e-10	0.0432204	0.284493	0.215959	0.17599	0.19165	0.464714
14	1.64004	0.99674	3.09212e-11	0.0331606	21.3205	1.54024	0.993841	3.94353e-10	0.0428675	0.242796	0.172323	0.232896	0.188129	0.415118
15	1.63283	0.996583	3.73239e-11	0.0338031	22.8596	1.53807	0.993934	3.71247e-10	0.0424836	0.211428	0.142148	0.282832	0.183634	0.377026
16	1.62646	0.996447	4.36573e-11	0.0343395	24.3969	1.53652	0.994028	3.48659e-10	0.0421072	0.187387	0.120815	0.325052	0.17872	0.347584
17	1.6208	0.996328	4.98033e-11	0.0347899	25.9328	1.53538	0.994118	3.28031e-10	0.0417547	0.168625	0.105394	0.360074	0.173694	0.324644
18	1.61575	0.996224	5.56863e-11	0.0351706	27.4677	1.53453	0.994202	3.09744e-10	0.0414318	0.15373	0.094018	0.388845	0.16872	0.306624
19	1.61122	0.996133	6.12619e-11	0.0354943	29.0019	1.53388	0.994278	2.93734e-10	0.041139	0.141715	0.085478	0.41237	0.163885	0.292366
20	1.60713	0.996052	6.65087e-11	0.0357711	30.5355	1.53337	0.994347	2.79772e-10	0.0408746	0.131881	0.0789728	0.431557	0.159233	0.281021
21	1.60343	0.995981	7.14209e-11	0.0360093	32.0687	1.53297	0.99441	2.67589e-10	0.040636	0.123723	0.073961	0.447174	0.154782	0.271958
22	1.60007	0.995919	7.6003e-11	0.0362151	33.6015	1.53265	0.994467	2.56929e-10	0.0404206	0.116874	0.0700689	0.459853	0.150535	0.264705
23	1.597	0.995862	8.02663e-11	0.036394	35.134	1.53239	0.994518	2.47563e-10	0.0402257	0.11106	0.0670331	0.470102	0.146488	0.258907
24	1.59419	0.995812	8.42261e-11	0.0365501	36.6663	1.53218	0.994564	2.39298e-10	0.0400489	0.106075	0.0646645	0.478332	0.142633	0.254292
25	1.5916	0.995767	8.79002e-11	0.0366868	38.1984	1.53201	0.994606	2.31971e-10	0.0398882	0.101763	0.062825	0.484872	0.138959	0.250649
26	1.58921	0.995727	9.13069e-11	0.0368069	39.7303	1.53186	0.994644	2.25445e-10	0.0397417	0.0980012	0.0614118	0.489989	0.135456	0.247814
27	1.587	0.995691	9.4465e-11	0.036913	41.2621	1.53173	0.994679	2.19608e-10	0.0396077	0.0946956	0.0603469	0.493899	0.132112	0.245656
28	1.58496	0.995658	9.73927e-11	0.0370068	42.7938	1.53163	0.994711	2.14364e-10	0.0394849	0.0917707	0.0595707	0.496779	0.128916	0.244071
29	1.58305	0.995628	1.00108e-10	0.03709	44.3254	1.53154	0.994741	2.09634e-10	0.0393721	0.0891663	0.0590368	0.498775	0.125858	0.242975
30	1.58127	0.9956	1.02626e-10	0.0371641	45.8569	1.53146	0.994768	2.05354e-10	0.0392682	0.0868338	0.0587083	0.50001	0.12293	0.242298
31	1.57961	0.995576	1.04964e-10	0.0372301	47.3883	1.53139	0.994793	2.01465e-10	0.0391722	0.0847335	0.0585558	0.500584	0.120122	0.241983
32	1.57805	0.995553	1.07135e-10	0.0372891	48.9197	1.53133	0.994816	1.97922e-10	0.0390835	0.0828328	0.0585557	0.500584	0.117428	0.241983
33	1.57659	0.995532	1.09153e-10	0.0373419	50.451	1.53127	0.994837	1.94683e-10	0.0390013	0.0811045	0.0586883	0.500085	0.114839	0.242257
34	1.57522	0.995513	1.1103e-10	0.0373893	51.9822	1.53123	0.994857	1.91715e-10	0.0389249	0.0795261	0.0589375	0.499148	0.112351	0.242771
35	1.57392	0.995496	1.12777e-10	0.0374319	53.5134	1.53119	0.994875	1.88986e-10	0.0388538	0.0780787	0.0592899	0.497827	0.109958	0.243495
36	1.5727	0.995479	1.14405e-10	0.0374701	55.0446	1.53115	0.994892	1.86473e-10	0.0387876	0.0767463	0.0597339	0.496171	0.107653	0.244405
37	1.57155	0.995464	1.15923e-10	0.0375046	56.5757	1.53111	0.994908	1.84152e-10	0.0387258	0.0755153	0.0602599	0.49422	0.105434	0.245479
38	1.57045	0.995451	1.1734e-10	0.0375357	58.1068	1.53108	0.994923	1.82003e-10	0.038668	0.0743742	0.0608594	0.492011	0.103295	0.246697
39	1.56942	0.995438	1.18663e-10	0.0375638	59.6379	1.53106	0.994937	1.80011e-10	0.0386139	0.073313	0.0615252	0.489575	0.101233	0.248043
40	1.56843	0.995426	1.19901e-10	0.0375892	61.1689	1.53103	0.99495	1.7816e-10	0.0385632	0.0723233	0.0622509	0.486941	0.0992438	0.249501

## Sheet: Harbin
	Global parameters					Local parameters
q	D(q)	R2	p	δ	ι(q)	α(q)	R2	p	δ	f(q)	R2	p	δ	f(q)_R
-40	2.66227	0.898692	3.00498e-05	0.316027	-109.153	2.70857	0.894306	3.567e-05	0.329214	0.810375	0.623145	0.00661689	0.222809	0.789395
-39	2.66112	0.898803	2.99172e-05	0.315698	-106.445	2.70857	0.894306	3.567e-05	0.329214	0.810375	0.623145	0.00661692	0.22281	0.789395
-38	2.6599	0.898919	2.97781e-05	0.315351	-103.736	2.70857	0.894306	3.567e-05	0.329214	0.810374	0.623144	0.00661694	0.22281	0.789395
-37	2.65862	0.899042	2.96323e-05	0.314987	-101.028	2.70857	0.894306	3.567e-05	0.329214	0.810374	0.623144	0.00661698	0.22281	0.789395
-36	2.65727	0.899171	2.9479e-05	0.314602	-98.319	2.70857	0.894306	3.567e-05	0.329214	0.810373	0.623143	0.00661704	0.22281	0.789394
-35	2.65584	0.899308	2.93178e-05	0.314197	-95.6104	2.70857	0.894306	3.567e-05	0.329214	0.810371	0.623142	0.00661712	0.22281	0.789393
-34	2.65434	0.899452	2.9148e-05	0.313768	-92.9018	2.70857	0.894306	3.567e-05	0.329214	0.810369	0.623141	0.00661722	0.22281	0.789393
-33	2.65274	0.899605	2.89689e-05	0.313314	-90.1932	2.70857	0.894306	3.567e-05	0.329214	0.810367	0.623139	0.00661737	0.22281	0.789391
-32	2.65105	0.899768	2.87797e-05	0.312832	-87.4847	2.70857	0.894306	3.567e-05	0.329214	0.810363	0.623136	0.00661758	0.222811	0.78939
-31	2.64925	0.899941	2.85796e-05	0.31232	-84.7761	2.70857	0.894306	3.567e-05	0.329214	0.810358	0.623132	0.00661786	0.222811	0.789387
-30	2.64734	0.900125	2.83676e-05	0.311776	-82.0675	2.70857	0.894306	3.56701e-05	0.329214	0.810351	0.623127	0.00661825	0.222812	0.789384
-29	2.6453	0.900321	2.81426e-05	0.311195	-79.3589	2.70857	0.894306	3.56701e-05	0.329214	0.810342	0.623119	0.00661879	0.222812	0.789379
-28	2.64312	0.900531	2.79034e-05	0.310574	-76.6504	2.70857	0.894306	3.56701e-05	0.329214	0.810329	0.623109	0.00661954	0.222814	0.789373
-27	2.64078	0.900757	2.76485e-05	0.309908	-73.9418	2.70857	0.894306	3.56702e-05	0.329214	0.810311	0.623096	0.00662057	0.222815	0.789364
-26	2.63827	0.900999	2.73765e-05	0.309194	-71.2332	2.70857	0.894306	3.56702e-05	0.329214	0.810286	0.623076	0.00662198	0.222817	0.789352
-25	2.63556	0.901261	2.70855e-05	0.308424	-68.5247	2.70858	0.894306	3.56704e-05	0.329215	0.810252	0.62305	0.00662393	0.222821	0.789335
-24	2.63264	0.901543	2.67735e-05	0.307593	-65.8161	2.70858	0.894305	3.56705e-05	0.329215	0.810205	0.623014	0.0066266	0.222825	0.789313
-23	2.62948	0.90185	2.64381e-05	0.306693	-63.1075	2.70858	0.894305	3.56707e-05	0.329216	0.81014	0.622965	0.00663025	0.22283	0.789281
-22	2.62604	0.902183	2.60767e-05	0.305714	-60.3989	2.70858	0.894305	3.5671e-05	0.329216	0.810052	0.622898	0.00663525	0.222838	0.789239
-21	2.62229	0.902548	2.56862e-05	0.304647	-57.6903	2.70859	0.894305	3.56714e-05	0.329218	0.80993	0.622806	0.00664208	0.222848	0.789181
-20	2.61818	0.902947	2.52629e-05	0.303477	-54.9817	2.7086	0.894304	3.5672e-05	0.329219	0.809764	0.622681	0.00665137	0.222861	0.789101
-19	2.61366	0.903388	2.48026e-05	0.302191	-52.2731	2.70861	0.894304	3.56728e-05	0.329222	0.809537	0.622512	0.00666398	0.222879	0.788994
-18	2.60866	0.903876	2.43002e-05	0.30077	-49.5645	2.70863	0.894303	3.56739e-05	0.329225	0.809227	0.622283	0.00668108	0.222902	0.788849
-17	2.6031	0.904419	2.37499e-05	0.29919	-46.8559	2.70865	0.894302	3.56754e-05	0.32923	0.808805	0.621974	0.00670416	0.222932	0.788653
-16	2.59689	0.905028	2.31446e-05	0.297425	-44.1472	2.70869	0.8943	3.56775e-05	0.329237	0.808232	0.62156	0.00673523	0.222971	0.788391
-15	2.58991	0.905714	2.24759e-05	0.295438	-41.4385	2.70874	0.894298	3.56804e-05	0.329247	0.807458	0.621008	0.00677686	0.223019	0.788041
-14	2.58198	0.906495	2.17334e-05	0.293186	-38.7297	2.70881	0.894295	3.56844e-05	0.329261	0.806416	0.620276	0.00683235	0.223078	0.787576
-13	2.57292	0.90739	2.09049e-05	0.290612	-36.0209	2.70891	0.894291	3.56898e-05	0.32928	0.805022	0.619314	0.0069058	0.223147	0.786965
-12	2.56245	0.908427	1.99751e-05	0.28764	-33.3119	2.70906	0.894286	3.5697e-05	0.329307	0.803174	0.618065	0.00700212	0.223225	0.786171
-11	2.55023	0.909643	1.89253e-05	0.284171	-30.6027	2.70927	0.894279	3.57065e-05	0.329345	0.800755	0.616469	0.00712667	0.223306	0.785155
-10	2.53576	0.911088	1.77325e-05	0.280068	-27.8933	2.70957	0.89427	3.57188e-05	0.329397	0.797657	0.614482	0.00728416	0.223377	0.783889
-9	2.51836	0.912833	1.63684e-05	0.27514	-25.1836	2.70997	0.894259	3.57344e-05	0.329466	0.793823	0.612111	0.00747566	0.223418	0.782375
-8	2.49704	0.914982	1.47988e-05	0.269109	-22.4733	2.7105	0.894245	3.57532e-05	0.329554	0.789368	0.609502	0.0076909	0.223386	0.780706
-7	2.47032	0.917694	1.29837e-05	0.261561	-19.7625	2.7111	0.89423	3.57743e-05	0.329654	0.784839	0.60714	0.0078899	0.223208	0.779192
-6	2.43588	0.921221	1.08811e-05	0.251846	-17.0512	2.71157	0.894214	3.57956e-05	0.329738	0.781783	0.606301	0.00796157	0.22273	0.778654
-5	2.38995	0.925985	8.46103e-06	0.238892	-14.3397	2.71115	0.894199	3.58163e-05	0.329713	0.783955	0.610013	0.00764838	0.221616	0.781033
-4	2.32598	0.932755	5.74807e-06	0.220804	-11.6299	2.70748	0.894165	3.58627e-05	0.329326	0.79999	0.624866	0.00649027	0.219149	0.790484
-3	2.23207	0.943057	2.94277e-06	0.193916	-8.92829	2.69248	0.89395	3.61591e-05	0.327875	0.850836	0.664173	0.00407501	0.213904	0.814968
-2	2.08679	0.960136	7.01801e-07	0.150333	-6.26036	2.62565	0.893	3.74866e-05	0.321334	1.00907	0.762516	0.000967178	0.199098	0.873222
-1	1.8906	0.985304	1.28311e-08	0.0816347	-3.7812	2.23862	0.927756	7.67403e-06	0.220861	1.54258	0.983576	2.0028e-08	0.0704755	0.991754
-0.9	1.87395	0.98728	7.19428e-09	0.0752023	-3.5605	2.17561	0.938954	3.89373e-06	0.196128	1.60245	0.993084	6.27157e-10	0.0472783	0.996536
-0.8	1.85888	0.988978	4.05287e-09	0.0693803	-3.34599	2.11529	0.949948	1.75163e-06	0.171667	1.65376	0.997633	8.59699e-12	0.0284824	0.998816
-0.7	1.84546	0.990411	2.32074e-09	0.0642005	-3.13728	2.0599	0.959727	7.31228e-07	0.149189	1.69535	0.998971	3.06718e-13	0.0192376	0.999485
-0.6	1.83363	0.99161	1.3592e-09	0.0596301	-2.9338	2.01077	0.967782	2.98482e-07	0.129711	1.72734	0.998721	7.31181e-13	0.0218514	0.99936
-0.5	1.82327	0.992617	8.15028e-10	0.055596	-2.7349	1.96832	0.97411	1.24151e-07	0.113453	1.75074	0.997945	4.87909e-12	0.0280875	0.998972
-0.4	1.81423	0.993468	4.9909e-10	0.0520107	-2.53992	1.93234	0.978989	5.3747e-08	0.100087	1.76698	0.997162	1.77598e-11	0.0333284	0.99858
-0.3	1.80634	0.994197	3.10762e-10	0.0487907	-2.34824	1.90219	0.982765	2.42965e-08	0.0890623	1.77758	0.996556	3.85441e-11	0.0369484	0.998276
-0.2	1.79943	0.994829	1.95843e-10	0.0458652	-2.15931	1.87707	0.985737	1.13828e-08	0.0798303	1.7839	0.996155	5.98262e-11	0.0391816	0.998076
-0.1	1.79335	0.995384	1.24399e-10	0.0431787	-1.97268	1.85615	0.988126	5.46158e-09	0.0719384	1.78707	0.995939	7.44775e-11	0.0403448	0.997968
0	1.78797	0.995874	7.9384e-11	0.0406895	-1.78797	1.83867	0.990087	2.65096e-09	0.0650467	1.78797	0.995874	7.9384e-11	0.0406895	0.997935
0.1	1.78317	0.99631	5.07735e-11	0.0383679	-1.60486	1.82399	0.991723	1.28751e-09	0.0589133	1.78726	0.99593	7.51365e-11	0.0403936	0.997963
0.2	1.77887	0.996699	3.25028e-11	0.0361933	-1.4231	1.81156	0.993104	6.20121e-10	0.0533717	1.78541	0.996084	6.44288e-11	0.039581	0.99804
0.3	1.77498	0.997047	2.08136e-11	0.0341517	-1.24248	1.80093	0.994276	2.94202e-10	0.0483111	1.78276	0.996313	5.05867e-11	0.0383414	0.998155
0.4	1.77144	0.997358	1.33362e-11	0.0322343	-1.06286	1.79176	0.995272	1.36859e-10	0.0436605	1.77957	0.996601	3.65587e-11	0.0367452	0.998299
0.5	1.76819	0.997635	8.55873e-12	0.0304361	-0.884093	1.78377	0.996117	6.22861e-11	0.0393773	1.77598	0.996928	2.43724e-11	0.0348537	0.998463
0.6	1.76519	0.997882	5.51112e-12	0.0287546	-0.706075	1.77673	0.996827	2.77471e-11	0.03544	1.77212	0.997279	1.50007e-11	0.0327255	0.998639
0.7	1.7624	0.9981	3.56935e-12	0.0271893	-0.528721	1.77047	0.997419	1.21481e-11	0.0318424	1.76805	0.997637	8.53165e-12	0.0304217	0.998818
0.8	1.7598	0.998291	2.33252e-12	0.0257409	-0.35196	1.76484	0.997905	5.27373e-12	0.0285909	1.76383	0.997987	4.49749e-12	0.0280105	0.998993
0.9	1.75735	0.998459	1.54385e-12	0.0244108	-0.175735	1.75973	0.998296	2.30548e-12	0.0257023	1.75949	0.998313	2.21568e-12	0.0255713	0.999156
1	1.75503	0.998604	1.03953e-12	0.0232012	0	1.75503	0.998604	1.03953e-12	0.0232012	1.75503	0.998604	1.03953e-12	0.0232012	0.999302
2	1.73605	0.999169	1.30645e-13	0.0177045	1.73605	1.71913	0.998907	3.90975e-13	0.0201089	1.70221	0.998093	3.62214e-12	0.026309	0.999046
3	1.71968	0.99892	3.71674e-13	0.0199883	3.43935	1.68741	0.997673	8.01888e-12	0.0288096	1.62288	0.992254	9.87401e-10	0.050695	0.99612
4	1.70362	0.998477	1.47387e-12	0.0235275	5.11087	1.65584	0.996649	3.45397e-11	0.0339478	1.51248	0.984316	1.66491e-08	0.0674995	0.992127
5	1.68798	0.998042	4.02197e-12	0.0264334	6.75193	1.62695	0.995934	7.48239e-11	0.0367513	1.38281	0.974229	1.21876e-07	0.0795161	0.98703
6	1.67326	0.997664	8.15218e-12	0.0286271	8.3663	1.60262	0.995433	1.19141e-10	0.0383777	1.24939	0.960304	6.90007e-07	0.0898093	0.979951
7	1.6598	0.997344	1.36124e-11	0.0302806	9.9588	1.58317	0.995096	1.58455e-10	0.0392938	1.12338	0.941965	3.17659e-06	0.0985849	0.970549
8	1.64773	0.997077	1.99794e-11	0.0315412	11.5341	1.56807	0.994895	1.86147e-10	0.0397141	1.01043	0.92042	1.1334e-05	0.105044	0.959385
9	1.63701	0.996855	2.67991e-11	0.032511	13.0961	1.55646	0.9948	2.00359e-10	0.0397861	0.912072	0.897889	3.10247e-05	0.108745	0.94757
10	1.62755	0.99667	3.36677e-11	0.0332609	14.6479	1.54754	0.994781	2.03284e-10	0.03963	0.827454	0.876469	6.70876e-05	0.10983	0.936199
11	1.61918	0.996517	4.02761e-11	0.033842	16.1918	1.5406	0.994811	1.98712e-10	0.0393398	0.754745	0.857443	0.000120011	0.108805	0.925982
12	1.61178	0.996392	4.642e-11	0.0342925	17.7296	1.53513	0.994868	1.90126e-10	0.0389833	0.691955	0.841189	0.000186218	0.106298	0.917164
13	1.6052	0.996288	5.19889e-11	0.0346413	19.2625	1.53075	0.994937	1.79993e-10	0.0386057	0.637326	0.827438	0.000261256	0.102901	0.909636
14	1.59934	0.996203	5.69443e-11	0.034911	20.7914	1.5272	0.995011	1.69786e-10	0.0382348	0.589431	0.815592	0.00034264	0.0990927	0.903101
15	1.59408	0.996132	6.12971e-11	0.0351192	22.3171	1.52428	0.995082	1.60267e-10	0.0378863	0.547146	0.804984	0.000430724	0.0952139	0.897209
16	1.58934	0.996074	6.50876e-11	0.0352794	23.8401	1.52186	0.995149	1.51753e-10	0.0375676	0.50959	0.795038	0.000528073	0.0914785	0.891649
17	1.58506	0.996025	6.8371e-11	0.0354022	25.3609	1.51982	0.995209	1.44316e-10	0.0372815	0.476058	0.785341	0.000638337	0.0879954	0.886195
18	1.58117	0.995984	7.12076e-11	0.0354959	26.8798	1.5181	0.995263	1.37903e-10	0.0370274	0.445975	0.775653	0.000765258	0.0847992	0.880712
19	1.57762	0.99595	7.36564e-11	0.0355668	28.3972	1.51663	0.995311	1.3241e-10	0.0368033	0.418865	0.76588	0.000912004	0.0818783	0.875145
20	1.57438	0.995922	7.57721e-11	0.03562	29.9132	1.51538	0.995353	1.27713e-10	0.0366065	0.394331	0.756028	0.00108081	0.0791983	0.869499
21	1.5714	0.995897	7.76031e-11	0.0356593	31.428	1.51429	0.99539	1.23696e-10	0.0364337	0.372032	0.746165	0.00127285	0.0767173	0.863809
22	1.56866	0.995876	7.91917e-11	0.0356877	32.9418	1.51334	0.995423	1.20251e-10	0.0362821	0.351683	0.736379	0.00148825	0.0743954	0.858125
23	1.56612	0.995859	8.05739e-11	0.0357075	34.4547	1.51251	0.995451	1.17287e-10	0.0361488	0.333039	0.726758	0.0017263	0.0721987	0.852501
24	1.56378	0.995843	8.17804e-11	0.0357205	35.9669	1.51178	0.995476	1.14724e-10	0.0360313	0.315894	0.717378	0.0019856	0.0701012	0.846982
25	1.5616	0.99583	8.28367e-11	0.0357282	37.4783	1.51114	0.995498	1.12498e-10	0.0359274	0.30007	0.708295	0.00226433	0.0680835	0.841603
26	1.55957	0.995818	8.37645e-11	0.0357317	38.9892	1.51056	0.995518	1.10552e-10	0.0358352	0.285416	0.699546	0.00256042	0.0661323	0.836389
27	1.55767	0.995808	8.4582e-11	0.0357318	40.4995	1.51005	0.995535	1.08843e-10	0.035753	0.271805	0.691153	0.0028718	0.0642387	0.831356
28	1.5559	0.995799	8.53042e-11	0.0357292	42.0093	1.50959	0.995551	1.07333e-10	0.0356795	0.259126	0.68312	0.00319643	0.0623971	0.826511
29	1.55424	0.995791	8.5944e-11	0.0357245	43.5186	1.50917	0.995565	1.05992e-10	0.0356134	0.247285	0.675445	0.0035325	0.0606041	0.821855
30	1.55268	0.995784	8.65123e-11	0.0357182	45.0276	1.50879	0.995577	1.04794e-10	0.0355538	0.236201	0.668116	0.00387838	0.0588579	0.817383
31	1.55121	0.995778	8.7018e-11	0.0357105	46.5362	1.50845	0.995589	1.03719e-10	0.0354998	0.225804	0.661116	0.00423273	0.0571576	0.81309
32	1.54982	0.995773	8.74691e-11	0.0357018	48.0445	1.50814	0.995599	1.02749e-10	0.0354507	0.216033	0.654425	0.00459446	0.055503	0.808965
33	1.54852	0.995768	8.78721e-11	0.0356923	49.5525	1.50786	0.995609	1.0187e-10	0.0354058	0.206834	0.648021	0.00496274	0.0538941	0.804997
34	1.54728	0.995763	8.82327e-11	0.0356821	51.0603	1.5076	0.995617	1.01071e-10	0.0353648	0.198161	0.641882	0.00533698	0.0523308	0.801175
35	1.54611	0.99576	8.85559e-11	0.0356715	52.5678	1.50736	0.995625	1.00341e-10	0.035327	0.189971	0.635985	0.00571681	0.0508135	0.797487
36	1.545	0.995756	8.88458e-11	0.0356605	54.075	1.50715	0.995632	9.96715e-11	0.0352923	0.182229	0.630309	0.00610208	0.049342	0.79392
37	1.54395	0.995753	8.91062e-11	0.0356492	55.582	1.50694	0.995639	9.90563e-11	0.0352602	0.174902	0.624831	0.0064928	0.0479162	0.790462
38	1.54294	0.99575	8.93403e-11	0.0356378	57.0889	1.50676	0.995645	9.84891e-11	0.0352304	0.16796	0.619532	0.00688913	0.0465359	0.787103
39	1.54199	0.995748	8.95508e-11	0.0356263	58.5956	1.50659	0.995651	9.79649e-11	0.0352029	0.161376	0.614392	0.00729135	0.0452007	0.783832
40	1.54108	0.995746	8.97402e-11	0.0356147	60.1021	1.50643	0.995657	9.74793e-11	0.0351772	0.155128	0.609395	0.00769986	0.0439101	0.780637

## Sheet: Nanjing
	Global parameters					Local parameters
q	D(q)	R2	p	δ	ι(q)	α(q)	R2	p	δ	f(q)	R2	p	δ	f(q)_R
-40	2.88511	0.921352	1.08079e-05	0.298021	-118.29	2.94006	0.918156	1.26924e-05	0.310346	0.687157	0.566651	0.011979	0.212457	0.752762
-39	2.88374	0.921433	1.07632e-05	0.297713	-115.349	2.94007	0.918156	1.26922e-05	0.310347	0.686658	0.566441	0.0120039	0.212394	0.752623
-38	2.88229	0.921518	1.07163e-05	0.297389	-112.409	2.94009	0.918157	1.2692e-05	0.310347	0.686137	0.566224	0.0120297	0.212327	0.752478
-37	2.88077	0.921608	1.06671e-05	0.297049	-109.469	2.9401	0.918157	1.26917e-05	0.310348	0.685592	0.565996	0.0120567	0.212256	0.752327
-36	2.87917	0.921702	1.06155e-05	0.296689	-106.529	2.94012	0.918158	1.26913e-05	0.310349	0.685018	0.565755	0.0120854	0.212183	0.752167
-35	2.87747	0.921802	1.05611e-05	0.29631	-103.589	2.94013	0.918158	1.2691e-05	0.310349	0.684414	0.565496	0.0121162	0.212107	0.751995
-34	2.87568	0.921907	1.05038e-05	0.295909	-100.649	2.94015	0.918159	1.26905e-05	0.31035	0.683773	0.565216	0.0121496	0.21203	0.751809
-33	2.87379	0.922019	1.04434e-05	0.295485	-97.7087	2.94017	0.91816	1.26901e-05	0.31035	0.683093	0.564909	0.0121864	0.211951	0.751604
-32	2.87177	0.922137	1.03796e-05	0.295035	-94.7686	2.94019	0.91816	1.26896e-05	0.310351	0.682367	0.564569	0.0122273	0.211873	0.751378
-31	2.86964	0.922263	1.0312e-05	0.294557	-91.8284	2.94022	0.918161	1.26891e-05	0.310352	0.681591	0.564188	0.0122731	0.211795	0.751124
-30	2.86736	0.922397	1.02404e-05	0.294047	-88.8881	2.94025	0.918162	1.26886e-05	0.310353	0.680756	0.563758	0.012325	0.211721	0.750838
-29	2.86493	0.92254	1.01645e-05	0.293504	-85.9479	2.94028	0.918163	1.2688e-05	0.310355	0.679856	0.563271	0.012384	0.21165	0.750514
-28	2.86233	0.922693	1.00836e-05	0.292924	-83.0076	2.94031	0.918164	1.26875e-05	0.310356	0.678882	0.562715	0.0124517	0.211586	0.750143
-27	2.85954	0.922858	9.99752e-06	0.292302	-80.0672	2.94035	0.918165	1.2687e-05	0.310359	0.677825	0.562077	0.0125296	0.211531	0.749718
-26	2.85655	0.923034	9.90555e-06	0.291633	-77.1269	2.94039	0.918165	1.26865e-05	0.310362	0.676675	0.561344	0.0126196	0.211486	0.749229
-25	2.85333	0.923225	9.80712e-06	0.290914	-74.1865	2.94044	0.918166	1.26861e-05	0.310366	0.675419	0.5605	0.012724	0.211456	0.748665
-24	2.84984	0.92343	9.70152e-06	0.290136	-71.246	2.9405	0.918167	1.26858e-05	0.310371	0.674043	0.559525	0.0128454	0.211443	0.748014
-23	2.84606	0.923654	9.58795e-06	0.289294	-68.3055	2.94056	0.918167	1.26856e-05	0.310377	0.672533	0.558399	0.0129867	0.211452	0.747261
-22	2.84195	0.923897	9.46546e-06	0.288378	-65.3649	2.94064	0.918167	1.26856e-05	0.310385	0.670872	0.557098	0.0131516	0.211487	0.74639
-21	2.83746	0.924162	9.33296e-06	0.287378	-62.4242	2.94072	0.918166	1.26859e-05	0.310395	0.669038	0.555593	0.0133443	0.211552	0.745381
-20	2.83254	0.924454	9.18918e-06	0.286283	-59.4834	2.94082	0.918165	1.26865e-05	0.310407	0.66701	0.553852	0.0135699	0.211656	0.744213
-19	2.82713	0.924775	9.03262e-06	0.285078	-56.5425	2.94094	0.918164	1.26875e-05	0.310423	0.664762	0.55184	0.0138345	0.211802	0.74286
-18	2.82113	0.925131	8.86151e-06	0.283745	-53.6015	2.94107	0.918161	1.2689e-05	0.310442	0.662265	0.549515	0.0141454	0.212001	0.741293
-17	2.81447	0.925528	8.67375e-06	0.282263	-50.6604	2.94123	0.918158	1.26912e-05	0.310466	0.659486	0.546829	0.0145115	0.212259	0.739479
-16	2.807	0.925972	8.4668e-06	0.280606	-47.7191	2.94142	0.918153	1.26942e-05	0.310495	0.656388	0.543729	0.0149432	0.212587	0.73738
-15	2.7986	0.926474	8.23763e-06	0.278739	-44.7775	2.94164	0.918147	1.26982e-05	0.310532	0.652933	0.540156	0.0154534	0.212995	0.734953
-14	2.78905	0.927046	7.98252e-06	0.276621	-41.8358	2.94191	0.918139	1.27033e-05	0.310577	0.649081	0.536049	0.0160569	0.213495	0.732153
-13	2.77812	0.927702	7.69696e-06	0.274198	-38.8937	2.94222	0.918128	1.27098e-05	0.310632	0.6448	0.531345	0.0167709	0.214101	0.728934
-12	2.76548	0.928464	7.37535e-06	0.271398	-35.9513	2.9426	0.918115	1.2718e-05	0.310699	0.64007	0.525995	0.0176137	0.214824	0.725255
-11	2.75071	0.929358	7.01077e-06	0.268126	-33.0085	2.94305	0.918099	1.27284e-05	0.310781	0.63491	0.519975	0.018602	0.215679	0.721093
-10	2.7332	0.930423	6.59458e-06	0.264253	-30.0652	2.94358	0.918077	1.27418e-05	0.31088	0.629412	0.513325	0.0197448	0.216677	0.716467
-9	2.71213	0.931712	6.11596e-06	0.259596	-27.1213	2.94417	0.918049	1.27598e-05	0.311002	0.623813	0.506214	0.0210282	0.217827	0.711487
-8	2.68631	0.933304	5.56147e-06	0.253893	-24.1768	2.94477	0.918007	1.27861e-05	0.311153	0.618643	0.499078	0.0223828	0.219127	0.706454
-7	2.65397	0.93532	4.9146e-06	0.246749	-21.2318	2.94525	0.917938	1.28294e-05	0.311346	0.615018	0.492894	0.0236125	0.220554	0.702064
-6	2.61236	0.937957	4.15627e-06	0.237543	-18.2865	2.9452	0.91781	1.291e-05	0.311603	0.615284	0.489796	0.0242487	0.222022	0.699854
-5	2.55699	0.941553	3.2682e-06	0.225237	-15.3419	2.9435	0.917548	1.30772e-05	0.311964	0.624447	0.494352	0.0233178	0.223283	0.703102
-4	2.48021	0.946751	2.2468e-06	0.207961	-12.4011	2.93691	0.916959	1.34581e-05	0.312476	0.653412	0.516016	0.0192757	0.223731	0.718343
-3	2.36822	0.954896	1.15271e-06	0.181973	-9.47286	2.91532	0.91554	1.4411e-05	0.313061	0.726892	0.573283	0.0112149	0.221723	0.757155
-2	2.19617	0.969058	2.53806e-07	0.138746	-6.58851	2.83313	0.91201	1.7001e-05	0.311127	0.92225	0.706778	0.00231366	0.21002	0.840701
-1	1.96666	0.990472	2.26219e-09	0.0681969	-3.93332	2.36148	0.943272	2.89832e-06	0.204748	1.57184	0.978651	5.72962e-08	0.0820805	0.989268
-0.9	1.94785	0.991913	1.17323e-09	0.0621819	-3.70092	2.28713	0.955104	1.13142e-06	0.175316	1.6425	0.990723	2.0329e-09	0.0561941	0.995351
-0.8	1.93096	0.993056	6.3755e-10	0.0570883	-3.47573	2.21776	0.966125	3.65053e-07	0.146823	1.70152	0.996504	4.09188e-11	0.0356337	0.99825
-0.7	1.91596	0.993939	3.69868e-10	0.0528965	-3.25712	2.15568	0.975063	1.06817e-07	0.121884	1.74815	0.998364	1.95999e-12	0.0250195	0.999182
-0.6	1.9027	0.994618	2.29978e-10	0.0494861	-3.04432	2.10182	0.981556	3.18769e-08	0.101863	1.78323	0.998416	1.72261e-12	0.0251124	0.999208
-0.5	1.89099	0.995146	1.52122e-10	0.0466942	-2.83649	2.05602	0.985965	1.06706e-08	0.0867283	1.80848	0.997925	5.07428e-12	0.0291568	0.998962
-0.4	1.88062	0.995568	1.05697e-10	0.0443635	-2.63287	2.01747	0.988894	4.17793e-09	0.0755889	1.82588	0.997427	1.19893e-11	0.0327849	0.998713
-0.3	1.87138	0.995917	7.61505e-11	0.042366	-2.43279	1.98512	0.990879	1.8993e-09	0.0673363	1.83726	0.997069	2.02027e-11	0.0352182	0.998533
-0.2	1.86307	0.996214	5.62785e-11	0.0406079	-2.23568	1.95786	0.992287	9.70604e-10	0.0610271	1.84411	0.99685	2.69506e-11	0.0366498	0.998424
-0.1	1.85553	0.996474	4.2326e-11	0.039024	-2.04108	1.9347	0.993345	5.37855e-10	0.0559887	1.84761	0.996739	3.09703e-11	0.037365	0.998368
0	1.84863	0.996706	3.22182e-11	0.0375712	-1.84863	1.9148	0.994183	3.13793e-10	0.0517837	1.84863	0.996706	3.22182e-11	0.0375712	0.998352
0.1	1.84226	0.996917	2.47353e-11	0.0362216	-1.65804	1.89748	0.994877	1.88765e-10	0.0481415	1.84778	0.996734	3.11664e-11	0.0373981	0.998365
0.2	1.83633	0.997109	1.91151e-11	0.0349572	-1.46907	1.88219	0.995468	1.15534e-10	0.0448992	1.84551	0.996808	2.84364e-11	0.0369252	0.998403
0.3	1.83078	0.997286	1.48532e-11	0.0337669	-1.28154	1.86852	0.995982	7.13924e-11	0.0419604	1.8421	0.996919	2.46623e-11	0.036205	0.998458
0.4	1.82553	0.997448	1.16008e-11	0.0326436	-1.09532	1.85615	0.996432	4.43705e-11	0.0392686	1.83778	0.997061	2.04262e-11	0.0352768	0.998529
0.5	1.82056	0.997598	9.10746e-12	0.0315825	-0.910279	1.84482	0.996828	2.77037e-11	0.0367909	1.83269	0.997226	1.62094e-11	0.0341744	0.998612
0.6	1.81582	0.997736	7.18923e-12	0.0305807	-0.726327	1.83436	0.997177	1.73882e-11	0.0345077	1.82694	0.997408	1.23595e-11	0.0329291	0.998703
0.7	1.81128	0.997863	5.70881e-12	0.029636	-0.543384	1.82461	0.997483	1.09908e-11	0.032407	1.82061	0.9976	9.0804e-12	0.0315717	0.998799
0.8	1.80692	0.997979	4.56268e-12	0.0287465	-0.361384	1.81547	0.99775	7.01441e-12	0.0304808	1.81376	0.997797	6.44775e-12	0.0301325	0.998898
0.9	1.80273	0.998086	3.67242e-12	0.0279107	-0.180273	1.80685	0.997982	4.53402e-12	0.0287226	1.80644	0.997993	4.44049e-12	0.0286412	0.998996
1	1.79868	0.998184	2.97841e-12	0.0271271	0	1.79868	0.998184	2.97841e-12	0.0271271	1.79868	0.998184	2.97841e-12	0.0271271	0.999091
2	1.76398	0.99878	6.06798e-13	0.0218003	1.76398	1.73336	0.999061	2.1259e-13	0.0187873	1.70274	0.999227	9.76317e-14	0.0167435	0.999613
3	1.73611	0.998963	3.16414e-13	0.019777	3.47223	1.68499	0.998983	2.93011e-13	0.019011	1.58274	0.998177	3.02203e-12	0.0239139	0.999088
4	1.71223	0.998967	3.11591e-13	0.0194675	5.1367	1.64501	0.998655	8.95616e-13	0.0213449	1.44333	0.994706	2.15293e-10	0.0372287	0.997349
5	1.69103	0.998899	4.01392e-13	0.0198454	6.76411	1.61074	0.998328	2.13951e-12	0.0233072	1.2896	0.988173	5.3747e-09	0.0498796	0.994069
6	1.67202	0.998812	5.45158e-13	0.0203885	8.36008	1.58217	0.998098	3.58127e-12	0.024419	1.13293	0.977737	6.77838e-08	0.0604424	0.988806
7	1.65507	0.99873	7.11928e-13	0.0208673	9.93041	1.55944	0.997996	4.41598e-12	0.024708	0.985687	0.962879	5.27107e-07	0.0684257	0.981264
8	1.64011	0.998665	8.69347e-13	0.0212021	11.4807	1.54202	0.997993	4.4414e-12	0.0244495	0.855426	0.941944	3.18118e-06	0.0750842	0.970538
9	1.62699	0.998619	9.95881e-13	0.0213933	13.0159	1.52892	0.998034	4.08788e-12	0.0239913	0.744387	0.910621	1.81115e-05	0.0824524	0.954265
10	1.61552	0.998588	1.08731e-12	0.0214773	14.5397	1.51913	0.99808	3.71868e-12	0.0235569	0.651659	0.865394	9.50513e-05	0.0908659	0.930265
11	1.6055	0.998568	1.15094e-12	0.0214966	16.055	1.51181	0.998118	3.43339e-12	0.0232102	0.574923	0.808474	0.000400039	0.098934	0.899152
12	1.59672	0.998554	1.19673e-12	0.0214837	17.5639	1.50627	0.998149	3.2148e-12	0.0229355	0.511399	0.74688	0.0012581	0.105257	0.864222
13	1.589	0.998543	1.23248e-12	0.0214587	19.068	1.50203	0.998175	3.03466e-12	0.0227063	0.458389	0.687469	0.00301735	0.109272	0.829137
14	1.58217	0.998534	1.26293e-12	0.0214319	20.5683	1.4987	0.998199	2.87866e-12	0.0225068	0.413564	0.634023	0.00584778	0.111089	0.796256
15	1.57611	0.998526	1.29056e-12	0.0214077	22.0656	1.49604	0.998221	2.74229e-12	0.0223308	0.375064	0.587488	0.00970746	0.111117	0.766478
16	1.5707	0.998519	1.31653e-12	0.0213875	23.5605	1.49387	0.99824	2.62439e-12	0.0221761	0.341473	0.54725	0.0144536	0.109811	0.739764
17	1.56584	0.998512	1.34132e-12	0.0213711	25.0534	1.49207	0.998257	2.52407e-12	0.0220415	0.31174	0.512138	0.0199545	0.107573	0.715638
18	1.56145	0.998505	1.36508e-12	0.0213582	26.5447	1.49055	0.998272	2.43995e-12	0.0219257	0.285098	0.480938	0.0261443	0.104716	0.693497
19	1.55748	0.998499	1.38787e-12	0.021348	28.0346	1.48924	0.998284	2.3702e-12	0.0218271	0.260989	0.452589	0.0330341	0.10148	0.672747
20	1.55386	0.998493	1.40967e-12	0.0213399	29.5233	1.48811	0.998295	2.31288e-12	0.0217439	0.239004	0.42623	0.040704	0.0980411	0.652863
21	1.55054	0.998488	1.4305e-12	0.0213336	31.0109	1.48713	0.998304	2.26604e-12	0.0216739	0.218844	0.401189	0.0492929	0.0945278	0.633395
22	1.5475	0.998483	1.45036e-12	0.0213285	32.4976	1.48627	0.998311	2.22791e-12	0.0216153	0.200281	0.376961	0.058988	0.0910343	0.613971
23	1.5447	0.998478	1.46927e-12	0.0213245	33.9835	1.4855	0.998317	2.19693e-12	0.0215664	0.183143	0.353175	0.0700177	0.0876281	0.594286
24	1.54211	0.998473	1.48725e-12	0.0213211	35.4686	1.48483	0.998322	2.17177e-12	0.0215256	0.167292	0.329585	0.0826439	0.0843565	0.574095
25	1.53971	0.998469	1.50433e-12	0.0213184	36.9531	1.48423	0.998325	2.15129e-12	0.0214914	0.152616	0.306046	0.0971537	0.0812508	0.553215
26	1.53748	0.998465	1.52056e-12	0.0213162	38.4371	1.4837	0.998329	2.13455e-12	0.0214626	0.139021	0.282507	0.113849	0.0783306	0.531514
27	1.53541	0.998461	1.53596e-12	0.0213142	39.9205	1.48322	0.998331	2.12079e-12	0.0214384	0.126425	0.258995	0.133032	0.0756054	0.508915
28	1.53346	0.998457	1.55059e-12	0.0213126	41.4036	1.4828	0.998334	2.10938e-12	0.0214178	0.114753	0.235606	0.154988	0.0730776	0.485393
29	1.53165	0.998454	1.56448e-12	0.0213111	42.8862	1.48242	0.998336	2.09983e-12	0.0214002	0.103939	0.212493	0.179965	0.0707439	0.460969
30	1.52994	0.99845	1.57766e-12	0.0213098	44.3684	1.48208	0.998337	2.09175e-12	0.0213849	0.0939209	0.189843	0.208148	0.0685969	0.43571
31	1.52834	0.998447	1.59018e-12	0.0213085	45.8503	1.48177	0.998339	2.0848e-12	0.0213716	0.0846409	0.167869	0.239647	0.0666263	0.409718
32	1.52684	0.998444	1.60208e-12	0.0213074	47.332	1.4815	0.99834	2.07875e-12	0.0213599	0.076045	0.146789	0.274469	0.0648198	0.38313
33	1.52542	0.998442	1.61338e-12	0.0213063	48.8133	1.48126	0.998341	2.07341e-12	0.0213495	0.0680826	0.126809	0.312518	0.0631642	0.356102
34	1.52408	0.998439	1.62413e-12	0.0213053	50.2945	1.48103	0.998342	2.06862e-12	0.0213401	0.0607063	0.108113	0.353585	0.0616459	0.328805
35	1.52281	0.998437	1.63434e-12	0.0213042	51.7754	1.48084	0.998343	2.06427e-12	0.0213317	0.0538717	0.090851	0.397362	0.0602515	0.301415
36	1.5216	0.998434	1.64406e-12	0.0213032	53.2562	1.48066	0.998343	2.06028e-12	0.0213239	0.0475375	0.0751327	0.443454	0.058968	0.274103
37	1.52046	0.998432	1.65332e-12	0.0213022	54.7367	1.4805	0.998344	2.05656e-12	0.0213168	0.0416653	0.0610253	0.491403	0.0577832	0.247033
38	1.51938	0.99843	1.66213e-12	0.0213012	56.2172	1.48035	0.998345	2.05308e-12	0.0213102	0.0362194	0.0485544	0.540713	0.0566857	0.220351
39	1.51835	0.998428	1.67052e-12	0.0213002	57.6974	1.48022	0.998346	2.04978e-12	0.021304	0.0311668	0.037708	0.590878	0.0556652	0.194185
40	1.51737	0.998426	1.67852e-12	0.0212992	59.1776	1.4801	0.998346	2.04665e-12	0.0212982	0.026477	0.0284411	0.641403	0.0547122	0.168645

## Sheet: Shanghai
	Global parameters					Local parameters
q	D(q)	R2	p	δ	ι(q)	α(q)	R2	p	δ	f(q)	R2	p	δ	f(q)_R
-40	2.99801	0.900031	2.84759e-05	0.353259	-122.918	3.05656	0.896746	3.24535e-05	0.366697	0.655996	0.552671	0.0137247	0.208658	0.743419
-39	2.99655	0.900114	2.83802e-05	0.352923	-119.862	3.05659	0.896744	3.24562e-05	0.366704	0.655067	0.551459	0.0138852	0.208874	0.742603
-38	2.99501	0.900201	2.82797e-05	0.35257	-116.805	3.05661	0.896742	3.24591e-05	0.366711	0.654099	0.550188	0.0140549	0.209102	0.741747
-37	2.99339	0.900294	2.81741e-05	0.352198	-113.749	3.05664	0.896739	3.24622e-05	0.366719	0.65309	0.548856	0.0142345	0.209342	0.740848
-36	2.99168	0.900391	2.80629e-05	0.351806	-110.692	3.05667	0.896737	3.24655e-05	0.366728	0.652038	0.547459	0.0144249	0.209595	0.739905
-35	2.98987	0.900494	2.79457e-05	0.351391	-107.635	3.0567	0.896734	3.24691e-05	0.366737	0.650941	0.545993	0.0146269	0.209862	0.738913
-34	2.98796	0.900603	2.7822e-05	0.350953	-104.579	3.05673	0.896731	3.24729e-05	0.366747	0.649796	0.544454	0.0148413	0.210144	0.737871
-33	2.98594	0.900719	2.76913e-05	0.350489	-101.522	3.05677	0.896728	3.2477e-05	0.366758	0.648602	0.542837	0.0150693	0.210443	0.736775
-32	2.98379	0.900842	2.75529e-05	0.349996	-98.4651	3.0568	0.896724	3.24814e-05	0.366769	0.647355	0.541138	0.0153117	0.210758	0.735621
-31	2.98151	0.900973	2.74062e-05	0.349472	-95.4083	3.05685	0.89672	3.24861e-05	0.366781	0.646054	0.539353	0.0155699	0.211092	0.734407
-30	2.97908	0.901112	2.72503e-05	0.348914	-92.3514	3.05689	0.896716	3.24913e-05	0.366795	0.644696	0.537476	0.0158451	0.211445	0.733128
-29	2.97648	0.901262	2.70845e-05	0.348318	-89.2945	3.05694	0.896712	3.24968e-05	0.366809	0.643279	0.535503	0.0161385	0.211819	0.731781
-28	2.97371	0.901421	2.69077e-05	0.347681	-86.2375	3.05699	0.896707	3.25028e-05	0.366825	0.6418	0.533429	0.0164516	0.212215	0.730362
-27	2.97073	0.901593	2.67188e-05	0.346997	-83.1805	3.05705	0.896702	3.25092e-05	0.366842	0.640257	0.531248	0.0167859	0.212634	0.728868
-26	2.96753	0.901778	2.65165e-05	0.346263	-80.1234	3.05711	0.896697	3.25162e-05	0.36686	0.638648	0.528958	0.0171429	0.213077	0.727295
-25	2.96409	0.901977	2.62995e-05	0.345471	-77.0663	3.05717	0.896691	3.25238e-05	0.366879	0.636972	0.526553	0.0175242	0.213545	0.72564
-24	2.96036	0.902193	2.60659e-05	0.344615	-74.0091	3.05724	0.896684	3.2532e-05	0.366901	0.635229	0.524031	0.0179314	0.214041	0.7239
-23	2.95632	0.902428	2.58139e-05	0.343687	-70.9518	3.05732	0.896677	3.25409e-05	0.366924	0.633416	0.521389	0.018366	0.214563	0.722073
-22	2.95193	0.902684	2.55413e-05	0.342678	-67.8944	3.0574	0.89667	3.25505e-05	0.366949	0.631536	0.518627	0.0188293	0.215113	0.720157
-21	2.94714	0.902964	2.52454e-05	0.341575	-64.837	3.05749	0.896662	3.2561e-05	0.366976	0.62959	0.515745	0.0193226	0.215691	0.718154
-20	2.94188	0.903272	2.49232e-05	0.340366	-61.7794	3.05759	0.896653	3.25722e-05	0.367005	0.627579	0.512747	0.0198468	0.216297	0.716063
-19	2.93609	0.903612	2.4571e-05	0.339035	-58.7218	3.0577	0.896643	3.25844e-05	0.367037	0.625509	0.509638	0.0204022	0.216928	0.713889
-18	2.92969	0.903989	2.41847e-05	0.337563	-55.664	3.05781	0.896633	3.25974e-05	0.367071	0.623384	0.506428	0.0209887	0.217584	0.711638
-17	2.92256	0.90441	2.37589e-05	0.335925	-52.6062	3.05794	0.896622	3.26115e-05	0.367107	0.621211	0.503131	0.0216051	0.21826	0.709317
-16	2.9146	0.904883	2.32877e-05	0.334093	-49.5482	3.05807	0.89661	3.26265e-05	0.367147	0.619001	0.499765	0.0222493	0.218953	0.706941
-15	2.90563	0.905417	2.27634e-05	0.332029	-46.49	3.05822	0.896598	3.26426e-05	0.367189	0.616765	0.496356	0.0229175	0.219654	0.704525
-14	2.89545	0.906026	2.21768e-05	0.329688	-43.4317	3.05837	0.896584	3.26597e-05	0.367234	0.614517	0.492935	0.0236042	0.220356	0.702093
-13	2.8838	0.906727	2.15165e-05	0.32701	-40.3733	3.05854	0.89657	3.2678e-05	0.367283	0.612277	0.489541	0.0243016	0.221049	0.699672
-12	2.87036	0.90754	2.07683e-05	0.323918	-37.3146	3.05871	0.896554	3.26982e-05	0.367335	0.61007	0.486221	0.0249999	0.221721	0.697295
-11	2.85465	0.908496	1.99141e-05	0.320307	-34.2558	3.0589	0.896536	3.27214e-05	0.367393	0.607932	0.483028	0.0256867	0.22236	0.695002
-10	2.83608	0.909636	1.89307e-05	0.316035	-31.1968	3.05909	0.896513	3.2751e-05	0.367462	0.605916	0.480012	0.0263491	0.222965	0.692829
-9	2.81377	0.911019	1.77878e-05	0.310905	-28.1377	3.05928	0.896479	3.27945e-05	0.367552	0.604106	0.47721	0.0269772	0.223551	0.690804
-8	2.78648	0.912731	1.64456e-05	0.304627	-25.0783	3.05945	0.89642	3.28696e-05	0.367689	0.602642	0.474594	0.0275742	0.224182	0.688908
-7	2.75235	0.914909	1.48507e-05	0.296764	-22.0188	3.05957	0.896306	3.30164e-05	0.367929	0.601776	0.47199	0.0281791	0.225032	0.687015
-6	2.70846	0.917777	1.29311e-05	0.286618	-18.9592	3.05953	0.896066	3.33272e-05	0.368399	0.602042	0.4689	0.028911	0.226532	0.684762
-5	2.64998	0.921743	1.05933e-05	0.272995	-15.8999	3.059	0.895537	3.40187e-05	0.36938	0.604885	0.464391	0.0300064	0.229673	0.681462
-4	2.56835	0.927608	7.73765e-06	0.253673	-12.8418	3.05665	0.894339	3.56244e-05	0.371455	0.615175	0.458369	0.0315215	0.236427	0.67703
-3	2.44729	0.937161	4.37507e-06	0.224051	-9.78914	3.04583	0.891496	3.96658e-05	0.375685	0.651642	0.460845	0.0308912	0.249198	0.678856
-2	2.25535	0.954935	1.14863e-06	0.173221	-6.76606	2.97891	0.882916	5.39845e-05	0.383531	0.808252	0.537249	0.0158786	0.265209	0.732973
-1	2.00108	0.988747	4.40457e-09	0.0754766	-4.00216	2.37484	0.874227	7.21649e-05	0.318472	1.62732	0.919171	1.20692e-05	0.170614	0.958734
-0.9	1.98392	0.9918	1.24065e-09	0.0637803	-3.76944	2.28164	0.889918	4.20541e-05	0.283717	1.71597	0.950686	1.65006e-06	0.138176	0.975031
-0.8	1.96963	0.994228	3.04279e-10	0.0530607	-3.54533	2.20339	0.912792	1.63991e-05	0.24079	1.78262	0.974176	1.22873e-07	0.102613	0.987004
-0.7	1.95776	0.995998	7.02717e-11	0.0438771	-3.32819	2.14229	0.938502	4.01116e-06	0.193886	1.82858	0.988878	4.20253e-09	0.0685627	0.994424
-0.6	1.94773	0.997191	1.70533e-11	0.0365512	-3.11637	2.09637	0.961233	6.27386e-07	0.148846	1.85854	0.99614	6.08207e-11	0.0409056	0.998068
-0.5	1.93903	0.99795	4.82874e-12	0.0310679	-2.90854	2.0616	0.977508	7.06242e-08	0.110565	1.87774	0.99879	5.86253e-13	0.0231064	0.999395
-0.4	1.93129	0.998423	1.69163e-12	0.0271357	-2.7038	2.03413	0.98739	6.94841e-09	0.0812724	1.89015	0.999384	3.93955e-14	0.0165919	0.999692
-0.3	1.92428	0.998721	7.3302e-13	0.0243504	-2.50156	2.01136	0.992786	7.42578e-10	0.0606172	1.89815	0.999353	4.80066e-14	0.0170792	0.999676
-0.2	1.91785	0.998916	3.78121e-13	0.0223398	-2.30143	1.9918	0.995598	1.02848e-10	0.0468254	1.90306	0.999238	9.19831e-14	0.0185744	0.999619
-0.1	1.91193	0.999051	2.214e-13	0.0208282	-2.10312	1.97467	0.997073	2.00908e-11	0.037826	1.90565	0.999171	1.29409e-13	0.0194111	0.999585
0	1.90643	0.999152	1.41367e-13	0.0196348	-1.90643	1.95949	0.997887	5.46011e-12	0.0318827	1.90643	0.999152	1.41367e-13	0.0196348	0.999576
0.1	1.9013	0.999231	9.56912e-14	0.0186491	-1.71117	1.94594	0.998372	1.92239e-12	0.0277828	1.90576	0.999165	1.32993e-13	0.0194786	0.999582
0.2	1.89649	0.999295	6.74397e-14	0.0178054	-1.51719	1.93375	0.998689	8.09181e-13	0.0247748	1.90394	0.999196	1.1451e-13	0.0190992	0.999598
0.3	1.89197	0.99935	4.89556e-14	0.0170653	-1.32438	1.92271	0.998913	3.82277e-13	0.022427	1.90119	0.999236	9.29543e-14	0.0185805	0.999618
0.4	1.8877	0.999396	3.63866e-14	0.0164065	-1.13262	1.91264	0.999082	1.94537e-13	0.0205015	1.89768	0.999283	7.21188e-14	0.0179666	0.999642
0.5	1.88365	0.999436	2.76105e-14	0.0158158	-0.941823	1.90339	0.999214	1.04237e-13	0.0188705	1.89352	0.999334	5.3858e-14	0.0172844	0.999667
0.6	1.87979	0.999471	2.1369e-14	0.0152856	-0.751916	1.89485	0.999321	5.82521e-14	0.017467	1.88882	0.999386	3.8932e-14	0.0165557	0.999693
0.7	1.87611	0.999502	1.68727e-14	0.0148116	-0.562834	1.8869	0.999406	3.39532e-14	0.0162582	1.88366	0.999437	2.74358e-14	0.0158034	0.999719
0.8	1.87259	0.999528	1.36049e-14	0.0143912	-0.374519	1.87948	0.999475	2.07836e-14	0.0152301	1.8781	0.999486	1.90551e-14	0.0150546	0.999743
0.9	1.86922	0.99955	1.12178e-14	0.0140228	-0.186922	1.87252	0.999528	1.3517e-14	0.014379	1.87219	0.999531	1.32615e-14	0.0143422	0.999765
1	1.86598	0.999569	9.47236e-15	0.0137055	0	1.86598	0.999569	9.47236e-15	0.0137055	1.86598	0.999569	9.47236e-15	0.0137055	0.999784
2	1.83908	0.999598	7.12758e-15	0.013036	1.83908	1.81611	0.999444	2.60797e-14	0.0151404	1.79313	0.999142	1.4834e-13	0.0185796	0.999571
3	1.8187	0.999449	2.52164e-14	0.0150983	3.63741	1.78219	0.998884	4.2509e-13	0.0210659	1.70917	0.996579	3.74832e-11	0.0354024	0.998288
4	1.80189	0.999236	9.29456e-14	0.0176098	5.40566	1.75503	0.998356	1.99764e-12	0.0251779	1.61447	0.992453	8.89736e-10	0.0497756	0.996219
5	1.78713	0.999023	2.48899e-13	0.019756	7.14853	1.73111	0.997979	4.56909e-12	0.0275453	1.50703	0.987567	6.56592e-09	0.0597828	0.993764
6	1.77373	0.998833	5.07613e-13	0.0214365	8.86863	1.70946	0.997721	7.37718e-12	0.0288827	1.38811	0.981629	3.13735e-08	0.0671379	0.990772
7	1.76136	0.99867	8.54909e-13	0.022722	10.5682	1.69	0.997548	9.89732e-12	0.0296247	1.26182	0.973473	1.36856e-07	0.0736432	0.986647
8	1.74991	0.998535	1.26055e-12	0.0236985	12.2494	1.67282	0.997433	1.18764e-11	0.0300009	1.13313	0.961228	6.27712e-07	0.0804598	0.980423
9	1.73932	0.998423	1.69197e-12	0.0244391	13.9146	1.65791	0.997358	1.33275e-11	0.0301661	1.00661	0.941921	3.18616e-06	0.0883721	0.970526
10	1.72955	0.998331	2.12401e-12	0.0250035	15.5659	1.64518	0.997305	1.44317e-11	0.0302345	0.885865	0.911408	1.74757e-05	0.0976479	0.954677
11	1.72056	0.998254	2.54262e-12	0.0254401	17.2056	1.63447	0.997264	1.53454e-11	0.0302696	0.773562	0.865755	9.40203e-05	0.107697	0.930459
12	1.71232	0.998189	2.94309e-12	0.0257861	18.8355	1.62557	0.99723	1.61081e-11	0.0302884	0.671362	0.803592	0.000443449	0.117347	0.896433
13	1.70477	0.998133	3.32566e-12	0.0260684	20.4573	1.61825	0.997206	1.66849e-11	0.0302852	0.579978	0.727383	0.00171002	0.125534	0.852867
14	1.69788	0.998083	3.69192e-12	0.0263049	22.0724	1.61227	0.997191	1.70415e-11	0.0302533	0.499343	0.642459	0.00530093	0.131703	0.801535
15	1.69158	0.998039	4.04296e-12	0.0265071	23.6822	1.6074	0.997185	1.71793e-11	0.0301925	0.428863	0.554909	0.0134326	0.135796	0.744922
16	1.68584	0.998	4.37901e-12	0.0266825	25.2875	1.60345	0.997187	1.71315e-11	0.0301077	0.367664	0.469931	0.0286651	0.138056	0.685515
17	1.68058	0.997964	4.69973e-12	0.0268358	26.8893	1.60024	0.997195	1.69448e-11	0.0300062	0.314762	0.391173	0.0531252	0.138835	0.625438
18	1.67578	0.997932	5.00455e-12	0.0269705	28.4882	1.59763	0.997207	1.66653e-11	0.0298949	0.269166	0.320756	0.0878487	0.138484	0.566353
19	1.67137	0.997903	5.29302e-12	0.0270891	30.0847	1.59551	0.997221	1.63312e-11	0.0297796	0.229934	0.259566	0.132534	0.137302	0.509476
20	1.66733	0.997876	5.56493e-12	0.0271937	31.6794	1.59378	0.997236	1.5971e-11	0.0296642	0.196205	0.207599	0.185722	0.135527	0.45563
21	1.66362	0.997853	5.82034e-12	0.027286	33.2724	1.59236	0.997252	1.56048e-11	0.0295519	0.16721	0.164277	0.245238	0.13334	0.405311
22	1.6602	0.997831	6.05957e-12	0.0273676	34.8642	1.5912	0.997268	1.52454e-11	0.0294442	0.142271	0.128701	0.308675	0.130877	0.358749
23	1.65704	0.997811	6.28315e-12	0.0274398	36.4549	1.59025	0.997284	1.49006e-11	0.0293423	0.120799	0.0998432	0.37377	0.128238	0.31598
24	1.65412	0.997793	6.49175e-12	0.0275037	38.0447	1.58946	0.997299	1.45747e-11	0.0292466	0.102288	0.076672	0.438631	0.125499	0.276897
25	1.65141	0.997777	6.68615e-12	0.0275603	39.6338	1.58881	0.997313	1.42695e-11	0.0291572	0.086304	0.0582295	0.501817	0.122712	0.241308
26	1.64889	0.997762	6.86715e-12	0.0276106	41.2224	1.58826	0.997326	1.39855e-11	0.0290739	0.0724783	0.0436677	0.562326	0.119919	0.208968
27	1.64655	0.997748	7.0356e-12	0.0276552	42.8104	1.58781	0.997339	1.3722e-11	0.0289964	0.0604976	0.0322604	0.619531	0.117149	0.179612
28	1.64437	0.997736	7.19232e-12	0.0276949	44.398	1.58743	0.997351	1.3478e-11	0.0289244	0.0500964	0.0233999	0.673099	0.114423	0.15297
29	1.64233	0.997724	7.33812e-12	0.0277301	45.9853	1.58711	0.997362	1.3252e-11	0.0288574	0.0410496	0.0165852	0.722912	0.111757	0.128783
30	1.64042	0.997714	7.47376e-12	0.0277615	47.5723	1.58685	0.997373	1.30426e-11	0.028795	0.0331668	0.0114079	0.769005	0.10916	0.106808
31	1.63863	0.997704	7.59997e-12	0.0277895	49.159	1.58662	0.997383	1.28484e-11	0.0287369	0.0262862	0.00753768	0.811507	0.10664	0.0868198
32	1.63695	0.997696	7.71745e-12	0.0278143	50.7455	1.58643	0.997392	1.2668e-11	0.0286826	0.0202706	0.0047081	0.850608	0.104201	0.0686156
33	1.63537	0.997688	7.82682e-12	0.0278365	52.3319	1.58627	0.9974	1.25002e-11	0.0286317	0.0150032	0.00270531	0.88653	0.101845	0.0520126
34	1.63388	0.99768	7.92869e-12	0.0278562	53.9181	1.58613	0.997409	1.23437e-11	0.0285841	0.0103845	0.00135771	0.919506	0.0995733	0.0368471
35	1.63247	0.997673	8.0236e-12	0.0278738	55.5041	1.58601	0.997416	1.21976e-11	0.0285394	0.00632957	0.000527777	0.949772	0.0973844	0.0229734
36	1.63115	0.997667	8.11207e-12	0.0278894	57.0901	1.58591	0.997424	1.20609e-11	0.0284973	0.00276561	0.000105309	0.977554	0.0952774	0.010262
37	1.62989	0.997661	8.19458e-12	0.0279032	58.676	1.58583	0.99743	1.19327e-11	0.0284576	-0.000369802	1.96583e-06	0.996933	-0.0932506	0.00140208
38	1.6287	0.997655	8.27155e-12	0.0279155	60.2617	1.58575	0.997437	1.18125e-11	0.0284202	-0.00313036	0.000146919	0.973489	-0.0913017	0.012121
39	1.62757	0.99765	8.34339e-12	0.0279263	61.8475	1.58569	0.997443	1.16994e-11	0.0283849	-0.00556237	0.00048336	0.95193	-0.0894283	0.0219855
40	1.62649	0.997646	8.41048e-12	0.0279359	63.4331	1.58564	0.997449	1.15929e-11	0.0283514	-0.00770584	0.000965712	0.932087	-0.0876277	0.0310759

## Sheet: Shenyang
	Global parameters					Local parameters
q	D(q)	R2	p	δ	ι(q)	α(q)	R2	p	δ	f(q)	R2	p	δ	f(q)_R
-40	2.97202	0.940564	3.49656e-06	0.264141	-121.853	3.02701	0.937998	4.14509e-06	0.27515	0.772345	0.588647	0.00959193	0.228268	0.767233
-39	2.97065	0.940629	3.48131e-06	0.263867	-118.826	3.02705	0.937997	4.14556e-06	0.275157	0.771039	0.587644	0.00969188	0.228355	0.766579
-38	2.9692	0.940697	3.4653e-06	0.263578	-115.799	3.02708	0.937995	4.14609e-06	0.275165	0.769624	0.586558	0.00980103	0.228447	0.76587
-37	2.96768	0.940768	3.4485e-06	0.263273	-112.772	3.02712	0.937993	4.14669e-06	0.275174	0.76809	0.585381	0.0099203	0.228545	0.765102
-36	2.96607	0.940844	3.43083e-06	0.262952	-109.745	3.02717	0.93799	4.14737e-06	0.275184	0.766428	0.584108	0.0100507	0.22865	0.764269
-35	2.96437	0.940924	3.41223e-06	0.262613	-106.717	3.02722	0.937987	4.14815e-06	0.275196	0.764627	0.582729	0.0101935	0.22876	0.763367
-34	2.96257	0.941008	3.39262e-06	0.262255	-103.69	3.02728	0.937984	4.14904e-06	0.275209	0.762675	0.581235	0.01035	0.228878	0.762387
-33	2.96067	0.941098	3.37192e-06	0.261874	-100.663	3.02734	0.93798	4.15006e-06	0.275223	0.76056	0.579616	0.0105216	0.229003	0.761325
-32	2.95865	0.941193	3.35003e-06	0.261471	-97.6354	3.02741	0.937976	4.15123e-06	0.27524	0.758268	0.577862	0.0107102	0.229136	0.760172
-31	2.9565	0.941295	3.32684e-06	0.261041	-94.608	3.02749	0.937971	4.15257e-06	0.275259	0.755784	0.57596	0.0109176	0.229277	0.75892
-30	2.95421	0.941403	3.30224e-06	0.260584	-91.5805	3.02758	0.937965	4.15411e-06	0.275281	0.753092	0.573897	0.0111461	0.229427	0.75756
-29	2.95176	0.941518	3.27609e-06	0.260095	-88.5528	3.02768	0.937958	4.15588e-06	0.275305	0.750174	0.571658	0.0113985	0.229586	0.75608
-28	2.94914	0.941642	3.24824e-06	0.259571	-85.5251	3.02779	0.937951	4.15792e-06	0.275333	0.747011	0.569225	0.0116777	0.229755	0.75447
-27	2.94633	0.941775	3.21852e-06	0.259009	-82.4972	3.02791	0.937942	4.16029e-06	0.275365	0.743581	0.56658	0.0119874	0.229936	0.752715
-26	2.94331	0.941919	3.18672e-06	0.258405	-79.4693	3.02805	0.937932	4.16302e-06	0.275402	0.73986	0.563701	0.0123319	0.23013	0.7508
-25	2.94004	0.942074	3.15262e-06	0.257753	-76.4411	3.02821	0.93792	4.1662e-06	0.275444	0.735824	0.560563	0.0127162	0.230338	0.748707
-24	2.93651	0.942242	3.11596e-06	0.257046	-73.4128	3.02839	0.937907	4.16988e-06	0.275493	0.731444	0.557137	0.0131466	0.230563	0.746416
-23	2.93268	0.942425	3.07644e-06	0.256279	-70.3843	3.02859	0.937891	4.17418e-06	0.275549	0.726688	0.55339	0.0136304	0.230808	0.743902
-22	2.92851	0.942625	3.03371e-06	0.255443	-67.3556	3.02882	0.937872	4.1792e-06	0.275614	0.721522	0.549284	0.0141766	0.231077	0.741137
-21	2.92394	0.942844	2.98736e-06	0.254528	-64.3267	3.02908	0.93785	4.18508e-06	0.275689	0.715908	0.544776	0.0147963	0.231375	0.738089
-20	2.91893	0.943085	2.93692e-06	0.253522	-61.2975	3.02938	0.937825	4.19199e-06	0.275776	0.709803	0.539812	0.0155032	0.231707	0.734719
-19	2.9134	0.943353	2.88181e-06	0.252411	-58.2679	3.02972	0.937795	4.20013e-06	0.275878	0.703159	0.534334	0.0163143	0.232081	0.730982
-18	2.90726	0.94365	2.82137e-06	0.251177	-55.238	3.03011	0.93776	4.20974e-06	0.275997	0.695923	0.528273	0.0172509	0.232505	0.726824
-17	2.90043	0.943984	2.75479e-06	0.2498	-52.2077	3.03057	0.937718	4.22115e-06	0.276137	0.688036	0.521547	0.0183398	0.232991	0.722182
-16	2.89275	0.94436	2.68111e-06	0.248252	-49.1768	3.03109	0.937668	4.23474e-06	0.276302	0.679434	0.514063	0.0196153	0.233552	0.716982
-15	2.88409	0.944787	2.59918e-06	0.2465	-46.1455	3.03169	0.937609	4.25102e-06	0.276498	0.670046	0.505713	0.0211211	0.234205	0.711135
-14	2.87423	0.945278	2.50756e-06	0.2445	-43.1134	3.0324	0.937537	4.27064e-06	0.276731	0.659799	0.496375	0.0229137	0.234972	0.704539
-13	2.8629	0.945845	2.40453e-06	0.242197	-40.0806	3.03323	0.937451	4.29443e-06	0.27701	0.648627	0.485907	0.0250667	0.235882	0.697071
-12	2.84976	0.94651	2.28795e-06	0.239517	-37.0469	3.0342	0.937346	4.32355e-06	0.277347	0.636482	0.474154	0.0276757	0.236979	0.688588
-11	2.83435	0.947299	2.15522e-06	0.236359	-34.0121	3.03534	0.937217	4.35957e-06	0.277757	0.62336	0.460949	0.0308648	0.238332	0.678933
-10	2.81601	0.94825	2.00311e-06	0.232587	-30.9762	3.03668	0.937056	4.40477e-06	0.278259	0.609357	0.446141	0.0347906	0.240044	0.667938
-9	2.79387	0.949415	1.82773e-06	0.228004	-27.9387	3.03822	0.936852	4.4625e-06	0.278881	0.594759	0.429636	0.0396378	0.242282	0.655466
-8	2.76663	0.950877	1.62453e-06	0.222325	-24.8997	3.03993	0.936588	4.53805e-06	0.27966	0.580201	0.411513	0.0455863	0.245307	0.641493
-7	2.73235	0.952757	1.38863e-06	0.215115	-21.8588	3.0417	0.936237	4.64003e-06	0.280648	0.56697	0.392277	0.0526912	0.249501	0.62632
-6	2.68805	0.955257	1.11608e-06	0.205682	-18.8164	3.04313	0.935755	4.78288e-06	0.281912	0.557593	0.373453	0.0605155	0.255347	0.611108
-5	2.62884	0.958717	8.07707e-07	0.192868	-15.773	3.04317	0.935079	4.98886e-06	0.283498	0.557181	0.359147	0.0670966	0.263144	0.599289
-4	2.5463	0.963745	4.7942e-07	0.174609	-12.7315	3.03863	0.93417	5.27626e-06	0.285189	0.576976	0.360313	0.0665387	0.271805	0.600261
-3	2.42518	0.971432	1.8426e-07	0.14704	-9.70071	3.01834	0.933333	5.55175e-06	0.285207	0.645687	0.407828	0.0468822	0.275083	0.638614
-2	2.2388	0.983238	2.1734e-08	0.10335	-6.71639	2.92552	0.935913	4.73569e-06	0.27066	0.865353	0.609419	0.00769786	0.244932	0.780653
-1	1.99574	0.994815	1.98009e-10	0.0509393	-3.99148	2.40735	0.977153	7.51996e-08	0.130146	1.58413	0.990699	2.05386e-09	0.0542671	0.995339
-0.9	1.97614	0.99534	1.29208e-10	0.0478067	-3.75466	2.32964	0.982009	2.88537e-08	0.111484	1.65798	0.995129	1.5426e-10	0.0410121	0.997561
-0.8	1.95854	0.99575	8.9372e-11	0.0452391	-3.52538	2.25699	0.985953	1.07077e-08	0.0952477	1.71979	0.996966	2.32072e-11	0.0335443	0.998482
-0.7	1.94295	0.996069	6.54082e-11	0.0431552	-3.30301	2.19168	0.988974	4.05862e-09	0.0818162	1.76884	0.997558	9.73135e-12	0.030941	0.998778
-0.6	1.92923	0.996319	5.026e-11	0.0414576	-3.08676	2.13479	0.991183	1.6581e-09	0.0711844	1.80589	0.997634	8.57796e-12	0.0310938	0.998816
-0.5	1.91718	0.996521	4.01269e-11	0.0400518	-2.87577	2.08634	0.992748	7.58341e-10	0.0630432	1.8326	0.997539	1.0046e-11	0.0321845	0.998769
-0.4	1.9066	0.996688	3.29429e-11	0.0388575	-2.66923	2.04564	0.993845	3.93289e-10	0.0569145	1.85098	0.997415	1.22222e-11	0.0333156	0.998707
-0.3	1.89725	0.996832	2.75677e-11	0.037813	-2.46642	2.01165	0.994624	2.28919e-10	0.0522894	1.86293	0.997312	1.42934e-11	0.0341949	0.998655
-0.2	1.88893	0.996961	2.33606e-11	0.0368739	-2.26672	1.98323	0.995195	1.46075e-10	0.048723	1.87007	0.997241	1.58719e-11	0.0347796	0.998619
-0.1	1.88148	0.997078	1.99533e-11	0.0360098	-2.06962	1.95932	0.995634	9.95428e-11	0.0458733	1.87369	0.9972	1.68199e-11	0.0351012	0.998599
0	1.87473	0.997188	1.71271e-11	0.0352005	-1.87473	1.93902	0.99599	7.08288e-11	0.0435003	1.87473	0.997188	1.71271e-11	0.0352005	0.998593
0.1	1.86858	0.997291	1.47467e-11	0.0344332	-1.68172	1.92159	0.996292	5.1755e-11	0.0414456	1.87388	0.997199	1.68424e-11	0.0351107	0.998599
0.2	1.86293	0.997389	1.27232e-11	0.0336999	-1.49034	1.90643	0.996559	3.84067e-11	0.0396089	1.87163	0.997233	1.60467e-11	0.0348563	0.998616
0.3	1.85768	0.997483	1.09943e-11	0.0329957	-1.30038	1.89308	0.996799	2.87474e-11	0.0379286	1.8683	0.997286	1.48424e-11	0.0344559	0.998642
0.4	1.85279	0.997572	9.51326e-12	0.0323178	-1.11168	1.88118	0.997019	2.16191e-11	0.0363677	1.86415	0.997358	1.33467e-11	0.0339248	0.998678
0.5	1.84821	0.997657	8.24326e-12	0.0316642	-0.924104	1.87046	0.997222	1.63037e-11	0.0349041	1.85933	0.997444	1.16808e-11	0.0332767	0.998721
0.6	1.84388	0.997739	7.15389e-12	0.0310342	-0.737552	1.86071	0.99741	1.23212e-11	0.0335247	1.85398	0.997544	9.95967e-12	0.0325247	0.998771
0.7	1.83978	0.997817	6.21955e-12	0.0304271	-0.551935	1.85177	0.997584	9.33229e-12	0.0322222	1.84817	0.997655	8.28171e-12	0.0316821	0.998827
0.8	1.83588	0.997891	5.41833e-12	0.0298427	-0.367177	1.8435	0.997744	7.08862e-12	0.0309921	1.84197	0.997774	6.72291e-12	0.0307618	0.998886
0.9	1.83216	0.997961	4.73135e-12	0.0292809	-0.183216	1.8358	0.997892	5.40507e-12	0.0298322	1.83544	0.997899	5.33416e-12	0.029777	0.998949
1	1.8286	0.998028	4.14235e-12	0.0287414	0	1.8286	0.998028	4.14235e-12	0.0287414	1.8286	0.998028	4.14235e-12	0.0287414	0.999013
2	1.79914	0.99851	1.34709e-12	0.0245685	1.79914	1.77383	0.998805	5.56962e-13	0.0216881	1.74851	0.999023	2.49675e-13	0.0193366	0.999511
3	1.77641	0.998723	7.28064e-13	0.0224601	3.55281	1.73508	0.998826	5.20521e-13	0.0210355	1.65243	0.998228	2.69578e-12	0.0246123	0.999114
4	1.75711	0.998759	6.4797e-13	0.0218944	5.27132	1.70257	0.998515	1.33201e-12	0.023217	1.53897	0.995022	1.682e-10	0.038484	0.997508
5	1.73972	0.9987	7.80378e-13	0.0221881	6.95889	1.67296	0.998149	3.21268e-12	0.0254715	1.4059	0.989934	2.81921e-09	0.0501242	0.994954
6	1.72361	0.998598	1.05846e-12	0.0228374	8.61806	1.64583	0.997812	6.27795e-12	0.0272514	1.25695	0.982476	2.59675e-08	0.0593505	0.991199
7	1.70861	0.998479	1.46516e-12	0.0235789	10.2517	1.62199	0.997515	1.04397e-11	0.0286231	1.10224	0.970262	2.16451e-07	0.0682255	0.985019
8	1.69477	0.998359	1.98468e-12	0.0242936	11.8634	1.60224	0.997279	1.4999e-11	0.029588	0.954526	0.950763	1.63965e-06	0.0767982	0.975071
9	1.6822	0.998246	2.58695e-12	0.0249268	13.4576	1.5868	0.997129	1.86001e-11	0.0301039	0.823665	0.924081	9.37339e-06	0.0834692	0.961291
10	1.67092	0.998147	3.22687e-12	0.0254545	15.0383	1.57522	0.997068	2.02219e-11	0.0301988	0.713856	0.89355	3.67136e-05	0.0871122	0.945278
11	1.6609	0.998063	3.85479e-12	0.0258715	16.609	1.56669	0.99708	1.98903e-11	0.0299731	0.624509	0.863466	0.000100703	0.0877995	0.929228
12	1.65204	0.997994	4.42906e-12	0.0261848	18.1724	1.56042	0.99714	1.83187e-11	0.0295468	0.552627	0.836545	0.000209425	0.0863656	0.914629
13	1.6442	0.997941	4.92331e-12	0.0264081	19.7304	1.55578	0.997224	1.62586e-11	0.0290218	0.49468	0.813141	0.000361637	0.0838403	0.901744
14	1.63726	0.9979	5.32678e-12	0.0265573	21.2844	1.55228	0.997316	1.41988e-11	0.0284691	0.447526	0.791881	0.000562225	0.0811145	0.889877
15	1.63109	0.997869	5.64072e-12	0.0266476	22.8352	1.54959	0.997407	1.23691e-11	0.0279329	0.408668	0.770706	0.000837079	0.0788094	0.877898
16	1.62558	0.997848	5.87373e-12	0.0266927	24.3837	1.5475	0.997492	1.08376e-11	0.0274369	0.376221	0.74773	0.00124075	0.0772606	0.864714
17	1.62065	0.997833	6.0378e-12	0.0267036	25.9304	1.54583	0.997567	9.59397e-12	0.0269921	0.348785	0.721768	0.00186075	0.0765627	0.84957
18	1.61621	0.997823	6.14563e-12	0.0266896	27.4755	1.54449	0.997633	8.59862e-12	0.0266011	0.325321	0.692509	0.00281961	0.0766426	0.832171
19	1.61219	0.997818	6.20911e-12	0.0266575	29.0194	1.54339	0.997689	7.80654e-12	0.0262624	0.305047	0.660411	0.00426977	0.0773378	0.812656
20	1.60855	0.997815	6.23857e-12	0.026613	30.5624	1.54249	0.997737	7.17681e-12	0.0259719	0.287371	0.626431	0.00637671	0.0784597	0.791474
21	1.60522	0.997815	6.24258e-12	0.0265602	32.1045	1.54173	0.997778	6.67537e-12	0.0257247	0.271834	0.591712	0.00929156	0.0798339	0.769228
22	1.60218	0.997816	6.22804e-12	0.0265022	33.6459	1.54109	0.997812	6.27504e-12	0.0255156	0.258078	0.55733	0.013122	0.0813185	0.746545
23	1.59939	0.997818	6.20036e-12	0.0264413	35.1867	1.54054	0.99784	5.95455e-12	0.0253396	0.245816	0.524148	0.0179123	0.0828082	0.723981
24	1.59682	0.997822	6.16373e-12	0.0263792	36.727	1.54007	0.997864	5.69736e-12	0.0251922	0.234819	0.492768	0.0236381	0.0842306	0.701974
25	1.59445	0.997825	6.12131e-12	0.0263172	38.2668	1.53967	0.997884	5.49063e-12	0.0250693	0.2249	0.463542	0.0302162	0.0855398	0.680839
26	1.59225	0.997829	6.07547e-12	0.0262562	39.8063	1.53932	0.9979	5.32432e-12	0.0249672	0.215908	0.436623	0.0375224	0.0867101	0.660775
27	1.59021	0.997834	6.02798e-12	0.0261968	41.3455	1.53901	0.997913	5.19059e-12	0.0248828	0.207715	0.412017	0.0454116	0.0877298	0.641886
28	1.58831	0.997838	5.9801e-12	0.0261393	42.8844	1.53873	0.997924	5.08326e-12	0.0248133	0.200216	0.389634	0.0537353	0.0885971	0.624207
29	1.58653	0.997842	5.93275e-12	0.0260841	44.423	1.53849	0.997933	4.99741e-12	0.0247566	0.193323	0.369329	0.0623541	0.0893167	0.607725
30	1.58487	0.997846	5.88657e-12	0.0260313	45.9613	1.53828	0.99794	4.9291e-12	0.0247105	0.186962	0.350928	0.0711449	0.089897	0.592391
31	1.58332	0.997851	5.84198e-12	0.025981	47.4995	1.53808	0.997946	4.87517e-12	0.0246734	0.181069	0.334247	0.0800048	0.0903488	0.578141
32	1.58186	0.997854	5.79927e-12	0.0259332	49.0375	1.53791	0.99795	4.83306e-12	0.0246438	0.175592	0.319108	0.0888511	0.0906837	0.564897
33	1.58048	0.997858	5.75859e-12	0.0258878	50.5753	1.53775	0.997953	4.80069e-12	0.0246205	0.170483	0.305342	0.0976199	0.0909136	0.552578
34	1.57918	0.997862	5.72003e-12	0.0258448	52.113	1.53761	0.997956	4.77635e-12	0.0246026	0.165705	0.292795	0.106264	0.0910503	0.541105
35	1.57796	0.997865	5.6836e-12	0.0258041	53.6506	1.53748	0.997958	4.75863e-12	0.0245891	0.161222	0.281326	0.114749	0.0911045	0.530402
36	1.5768	0.997868	5.64929e-12	0.0257656	55.188	1.53736	0.997959	4.74638e-12	0.0245792	0.157005	0.270813	0.123054	0.0910865	0.520397
37	1.5757	0.997872	5.61703e-12	0.0257292	56.7253	1.53725	0.99796	4.73863e-12	0.0245725	0.153029	0.261144	0.131165	0.0910056	0.511022
38	1.57466	0.997874	5.58675e-12	0.0256948	58.2625	1.53715	0.997961	4.73458e-12	0.0245682	0.14927	0.252224	0.139074	0.09087	0.502219
39	1.57367	0.997877	5.55837e-12	0.0256623	59.7996	1.53706	0.997961	4.73358e-12	0.0245661	0.14571	0.243969	0.146781	0.0906873	0.493932
40	1.57273	0.99788	5.53179e-12	0.0256316	61.3366	1.53697	0.99796	4.73506e-12	0.0245657	0.14233	0.236304	0.154288	0.0904639	0.486111

## Sheet: Shenzhen
	Global parameters					Local parameters
q	D(q)	R2	p	δ	ι(q)	α(q)	R2	p	δ	f(q)	R2	p	δ	f(q)_R
-40	2.64037	0.886761	4.71556e-05	0.333592	-108.255	2.6899	0.883214	5.34315e-05	0.345824	0.659275	0.642576	0.00529362	0.173841	0.801608
-39	2.63914	0.886851	4.70042e-05	0.333287	-105.565	2.6899	0.883215	5.34296e-05	0.345822	0.659271	0.642744	0.00528312	0.173776	0.801713
-38	2.63783	0.886945	4.68454e-05	0.332965	-102.876	2.6899	0.883216	5.34274e-05	0.34582	0.659267	0.642935	0.00527125	0.173703	0.801832
-37	2.63646	0.887045	4.66787e-05	0.332627	-100.186	2.6899	0.883217	5.34249e-05	0.345818	0.659265	0.643152	0.00525783	0.17362	0.801967
-36	2.63502	0.887149	4.65034e-05	0.332271	-97.4957	2.6899	0.883219	5.3422e-05	0.345815	0.659265	0.643396	0.00524268	0.173528	0.80212
-35	2.6335	0.88726	4.63187e-05	0.331895	-94.8058	2.6899	0.88322	5.34187e-05	0.345812	0.659267	0.643673	0.00522559	0.173423	0.802292
-34	2.63188	0.887377	4.61241e-05	0.331498	-92.1159	2.6899	0.883223	5.34149e-05	0.345809	0.659272	0.643986	0.00520632	0.173306	0.802487
-33	2.63018	0.887502	4.59187e-05	0.331077	-89.426	2.6899	0.883225	5.34105e-05	0.345805	0.65928	0.64434	0.00518461	0.173175	0.802708
-32	2.62837	0.887633	4.57014e-05	0.330631	-86.7361	2.6899	0.883228	5.34055e-05	0.3458	0.659294	0.644739	0.0051602	0.173028	0.802956
-31	2.62644	0.887773	4.54714e-05	0.330157	-84.0462	2.6899	0.883231	5.33997e-05	0.345795	0.659313	0.645189	0.00513276	0.172863	0.803236
-30	2.6244	0.887922	4.52274e-05	0.329653	-81.3563	2.6899	0.883234	5.33931e-05	0.345789	0.65934	0.645696	0.00510198	0.172679	0.803552
-29	2.62221	0.888081	4.49682e-05	0.329116	-78.6664	2.6899	0.883238	5.33856e-05	0.345782	0.659375	0.646267	0.0050675	0.172472	0.803907
-28	2.61988	0.888251	4.46923e-05	0.328542	-75.9765	2.6899	0.883243	5.33769e-05	0.345774	0.659422	0.646909	0.00502894	0.172242	0.804307
-27	2.61738	0.888433	4.4398e-05	0.327927	-73.2866	2.68989	0.883248	5.3367e-05	0.345764	0.659481	0.647631	0.00498591	0.171986	0.804755
-26	2.61469	0.888629	4.40834e-05	0.327267	-70.5967	2.68989	0.883255	5.33556e-05	0.345754	0.659556	0.64844	0.00493797	0.171701	0.805258
-25	2.6118	0.88884	4.37465e-05	0.326556	-67.9069	2.68989	0.883262	5.33426e-05	0.345742	0.659651	0.649346	0.00488471	0.171384	0.80582
-24	2.60868	0.889067	4.33847e-05	0.32579	-65.217	2.68988	0.88327	5.33278e-05	0.345727	0.659768	0.65036	0.00482568	0.171033	0.806449
-23	2.6053	0.889314	4.29953e-05	0.32496	-62.5271	2.68988	0.883279	5.33107e-05	0.345711	0.659912	0.651491	0.00476044	0.170645	0.80715
-22	2.60162	0.889583	4.25749e-05	0.324059	-59.8372	2.68987	0.883289	5.32913e-05	0.345693	0.660089	0.652751	0.00468857	0.170217	0.80793
-21	2.59761	0.889875	4.21197e-05	0.323077	-57.1474	2.68986	0.883301	5.32691e-05	0.345671	0.660304	0.654152	0.00460967	0.169747	0.808797
-20	2.59321	0.890196	4.16253e-05	0.322003	-54.4575	2.68985	0.883315	5.32438e-05	0.345647	0.660563	0.655707	0.00452336	0.169231	0.809757
-19	2.58838	0.890549	4.10864e-05	0.320822	-51.7677	2.68983	0.883331	5.3215e-05	0.345618	0.660876	0.657426	0.00442935	0.168667	0.810818
-18	2.58304	0.890939	4.04967e-05	0.31952	-49.0778	2.68981	0.883348	5.31822e-05	0.345586	0.661253	0.659323	0.00432739	0.168052	0.811987
-17	2.57711	0.891373	3.98487e-05	0.318074	-46.388	2.68978	0.883368	5.3145e-05	0.345549	0.661704	0.661411	0.00421732	0.167386	0.813271
-16	2.57049	0.891858	3.91333e-05	0.316461	-43.6983	2.68975	0.883391	5.31028e-05	0.345506	0.662246	0.6637	0.00409908	0.166668	0.814678
-15	2.56303	0.892404	3.83396e-05	0.314649	-41.0085	2.68971	0.883417	5.30552e-05	0.345458	0.662898	0.666205	0.00397274	0.165897	0.816214
-14	2.55459	0.893024	3.74538e-05	0.3126	-38.3189	2.68965	0.883446	5.30019e-05	0.345402	0.663687	0.668935	0.00383847	0.165076	0.817884
-13	2.54495	0.893733	3.6459e-05	0.310262	-35.6292	2.68958	0.883478	5.29426e-05	0.345339	0.664651	0.671902	0.00369656	0.164209	0.819697
-12	2.53382	0.894553	3.53338e-05	0.307571	-32.9397	2.68949	0.883513	5.28779e-05	0.345268	0.665849	0.675117	0.00354743	0.163307	0.821655
-11	2.52086	0.895512	3.40507e-05	0.304438	-30.2503	2.68935	0.88355	5.28099e-05	0.345189	0.667371	0.678589	0.00339168	0.162386	0.823765
-10	2.50555	0.896651	3.2574e-05	0.300745	-27.561	2.68916	0.883587	5.27433e-05	0.345103	0.669362	0.682323	0.00323015	0.161478	0.826028
-9	2.4872	0.898026	3.08563e-05	0.296323	-24.872	2.68888	0.883616	5.26899e-05	0.345018	0.672059	0.686315	0.0030641	0.160638	0.828441
-8	2.46481	0.899722	2.88333e-05	0.29093	-22.1833	2.68843	0.883624	5.26754e-05	0.344947	0.675856	0.690544	0.00289547	0.159961	0.83099
-7	2.4369	0.90187	2.64162e-05	0.284199	-19.4952	2.68768	0.883579	5.2757e-05	0.344926	0.681424	0.694961	0.00272709	0.159613	0.833643
-6	2.40116	0.90469	2.34795e-05	0.275548	-16.8081	2.68636	0.883413	5.3063e-05	0.345034	0.689977	0.699509	0.00256174	0.159885	0.836367
-5	2.35382	0.908575	1.98455e-05	0.263986	-14.1229	2.68379	0.882965	5.38935e-05	0.345453	0.703974	0.704308	0.0023958	0.161269	0.83923
-4	2.28831	0.914307	1.52788e-05	0.247683	-11.4416	2.67803	0.88185	5.60046e-05	0.346569	0.729446	0.710671	0.00218868	0.164555	0.843013
-3	2.19254	0.923661	9.58434e-06	0.222853	-8.77014	2.66166	0.87901	6.16659e-05	0.349129	0.785167	0.725835	0.00175058	0.17061	0.85196
-2	2.04465	0.941365	3.31074e-06	0.180415	-6.13396	2.59204	0.869926	8.27111e-05	0.354364	0.949884	0.779175	0.000717078	0.178786	0.882709
-1	1.85175	0.979189	5.17242e-08	0.0954451	-3.70351	2.15297	0.843348	0.000176122	0.328063	1.55054	0.938547	3.99947e-06	0.140276	0.968786
-0.9	1.83787	0.983636	1.97387e-08	0.0838114	-3.49196	2.07853	0.85072	0.000144745	0.307836	1.62128	0.957984	8.66843e-07	0.120044	0.978767
-0.8	1.82644	0.987657	6.37754e-09	0.0721874	-3.28759	2.01053	0.865239	9.54958e-05	0.28053	1.67916	0.974377	1.19096e-07	0.0962723	0.987105
-0.7	1.81733	0.991069	1.7458e-09	0.0609937	-3.08947	1.95409	0.886829	4.70401e-05	0.246801	1.7216	0.98663	8.78494e-09	0.0708563	0.993292
-0.6	1.81018	0.993771	4.12784e-10	0.0506707	-2.89629	1.91179	0.912857	1.635e-05	0.208839	1.74921	0.994387	2.72062e-10	0.0464648	0.997189
-0.5	1.80444	0.99577	8.7718e-11	0.0415819	-2.70666	1.88288	0.93878	3.93862e-06	0.169997	1.76522	0.998272	2.44037e-12	0.0259667	0.999136
-0.4	1.79956	0.997164	1.77195e-11	0.0339332	-2.51938	1.86408	0.960453	6.797e-07	0.133734	1.77375	0.999609	6.38018e-15	0.0123999	0.999805
-0.3	1.79511	0.998092	3.62387e-12	0.0277465	-2.33364	1.85138	0.976054	9.07825e-08	0.102526	1.77822	0.999741	1.22694e-15	0.0101155	0.999871
-0.2	1.79084	0.998694	7.95317e-13	0.0228943	-2.14901	1.84153	0.986062	1.03766e-08	0.0774063	1.7807	0.999541	1.21804e-14	0.013497	0.99977
-0.1	1.78664	0.99908	1.95746e-13	0.0191658	-1.96531	1.83257	0.992002	1.12268e-09	0.0581782	1.78205	0.999378	4.09113e-14	0.015717	0.999689
0	1.78249	0.999329	5.54585e-14	0.0163306	-1.78249	1.8237	0.995377	1.25076e-10	0.0439392	1.78249	0.999329	5.54585e-14	0.0163306	0.999664
0.1	1.77841	0.999492	1.8272e-14	0.0141809	-1.60057	1.81474	0.997269	1.52244e-11	0.0335749	1.78204	0.999362	4.5185e-14	0.0159135	0.999681
0.2	1.77443	0.9996	6.99748e-15	0.0125488	-1.41954	1.80583	0.998336	2.09556e-12	0.0260622	1.78071	0.999435	2.77909e-14	0.0149637	0.999718
0.3	1.77057	0.999674	3.09691e-15	0.0113081	-1.2394	1.79712	0.998951	3.31713e-13	0.0205932	1.77853	0.999519	1.46681e-14	0.0137975	0.999759
0.4	1.76685	0.999725	1.57203e-15	0.0103671	-1.06011	1.78874	0.999313	6.10416e-14	0.0165857	1.77561	0.999598	7.16617e-15	0.0125946	0.999799
0.5	1.76327	0.99976	9.08001e-16	0.00965993	-0.881635	1.78079	0.999531	1.32824e-14	0.0136447	1.77203	0.999666	3.40913e-15	0.0114542	0.999833
0.6	1.75984	0.999784	5.91794e-16	0.00913868	-0.703934	1.77329	0.999663	3.52865e-15	0.0115118	1.76791	0.999721	1.64873e-15	0.0104353	0.999861
0.7	1.75654	0.999801	4.31183e-16	0.00876754	-0.526963	1.76622	0.999743	1.1996e-15	0.010019	1.76332	0.999764	8.49144e-16	0.0095796	0.999882
0.8	1.75338	0.999811	3.47454e-16	0.00851869	-0.350676	1.75958	0.999788	5.47569e-16	0.00904904	1.75834	0.999794	4.91661e-16	0.00892172	0.999897
0.9	1.75034	0.999817	3.05932e-16	0.00836968	-0.175034	1.75332	0.999812	3.43626e-16	0.00850661	1.75302	0.999812	3.38799e-16	0.00849014	0.999906
1	1.74741	0.999819	2.90548e-16	0.00830196	0	1.74741	0.999819	2.90548e-16	0.00830196	1.74741	0.999819	2.90548e-16	0.00830196	0.99991
2	1.72277	0.999748	1.09647e-15	0.00966324	1.72277	1.70131	0.999598	7.12758e-15	0.0120595	1.67986	0.999369	4.32767e-14	0.0149203	0.999685
3	1.70347	0.999628	5.24941e-15	0.0116217	3.40695	1.6686	0.999315	6.01776e-14	0.0154441	1.59884	0.998215	2.78033e-12	0.0239064	0.999107
4	1.68747	0.999514	1.53163e-14	0.013162	5.06241	1.64332	0.999113	1.69534e-13	0.0173141	1.51087	0.996676	3.34101e-11	0.0308468	0.998337
5	1.6738	0.999418	3.14043e-14	0.014282	6.69522	1.62296	0.998992	2.82251e-13	0.0182257	1.4196	0.995033	1.66715e-10	0.0354597	0.997514
6	1.6619	0.999342	5.12575e-14	0.0150765	8.30949	1.60607	0.998933	3.54144e-13	0.0185553	1.32692	0.993467	4.99321e-10	0.0380428	0.996728
7	1.65137	0.999284	7.19471e-14	0.01563	9.9082	1.59174	0.998915	3.79465e-13	0.0185493	1.23395	0.99198	1.13497e-09	0.0392278	0.995982
8	1.64195	0.99924	9.11774e-14	0.0160082	11.4936	1.57942	0.998919	3.74186e-13	0.0183736	1.14174	0.990325	2.40532e-09	0.039899	0.995151
9	1.63345	0.999208	1.07715e-13	0.0162608	13.0676	1.5688	0.998932	3.55818e-13	0.0181354	1.05156	0.987991	5.71545e-09	0.0409896	0.993977
10	1.62575	0.999184	1.21227e-13	0.0164252	14.6317	1.55966	0.998948	3.35335e-13	0.0178965	0.96488	0.984253	1.69202e-08	0.0431493	0.992095
11	1.61874	0.999167	1.31932e-13	0.0165284	16.1874	1.55187	0.998962	3.17416e-13	0.0176851	0.883143	0.978303	6.1131e-08	0.0464996	0.989092
12	1.61235	0.999154	1.40285e-13	0.0165901	17.7359	1.54528	0.998974	3.03054e-13	0.0175083	0.807479	0.969408	2.42487e-07	0.0507152	0.984585
13	1.60652	0.999144	1.4678e-13	0.016624	19.2783	1.53976	0.998984	2.91734e-13	0.0173629	0.738545	0.957045	9.47326e-07	0.0553185	0.978287
14	1.60121	0.999137	1.51857e-13	0.0166396	20.8157	1.53516	0.998992	2.82633e-13	0.0172425	0.67651	0.940971	3.40129e-06	0.0599066	0.970037
15	1.59635	0.999131	1.5587e-13	0.0166433	22.3489	1.53133	0.998999	2.75073e-13	0.0171413	0.621143	0.921215	1.08844e-05	0.0642227	0.959799
16	1.5919	0.999127	1.59089e-13	0.0166395	23.8786	1.52816	0.999005	2.68605e-13	0.0170549	0.571948	0.898041	3.08385e-05	0.068136	0.94765
17	1.58783	0.999123	1.61719e-13	0.016631	25.4053	1.52551	0.99901	2.62958e-13	0.0169802	0.528293	0.871888	7.77639e-05	0.0715968	0.93375
18	1.5841	0.99912	1.63908e-13	0.0166199	26.9297	1.52329	0.999015	2.57961e-13	0.0169148	0.489509	0.843313	0.000176282	0.0745998	0.918321
19	1.58067	0.999118	1.65767e-13	0.0166073	28.452	1.52142	0.999019	2.53504e-13	0.0168573	0.45495	0.812927	0.000363336	0.0771611	0.901625
20	1.57751	0.999116	1.67375e-13	0.0165941	29.9727	1.51983	0.999023	2.49502e-13	0.0168062	0.424028	0.781347	0.000688537	0.0793059	0.883938
21	1.57459	0.999114	1.68792e-13	0.0165809	31.4918	1.51848	0.999026	2.4589e-13	0.0167606	0.396228	0.749147	0.00121224	0.0810637	0.865533
22	1.57189	0.999112	1.70061e-13	0.0165679	33.0097	1.51731	0.99903	2.42613e-13	0.0167196	0.371107	0.716827	0.00200173	0.0824656	0.846656
23	1.56938	0.999111	1.71212e-13	0.0165555	34.5265	1.51629	0.999033	2.39627e-13	0.0166825	0.34829	0.684791	0.00312666	0.0835441	0.827521
24	1.56706	0.999109	1.7227e-13	0.0165437	36.0423	1.51541	0.999035	2.36897e-13	0.0166489	0.327465	0.653349	0.0046548	0.0843322	0.8083
25	1.56489	0.999108	1.73251e-13	0.0165325	37.5573	1.51463	0.999038	2.34394e-13	0.0166182	0.308369	0.622711	0.00664912	0.0848633	0.789121
26	1.56286	0.999107	1.74167e-13	0.0165221	39.0716	1.51394	0.99904	2.32097e-13	0.0165902	0.290787	0.593012	0.00916644	0.0851705	0.770073
27	1.56097	0.999106	1.75028e-13	0.0165122	40.5852	1.51332	0.999042	2.29986e-13	0.0165645	0.274536	0.564317	0.0122575	0.085286	0.75121
28	1.55919	0.999105	1.75841e-13	0.016503	42.0983	1.51278	0.999044	2.28046e-13	0.016541	0.259465	0.536644	0.0159683	0.0852409	0.73256
29	1.55753	0.999104	1.7661e-13	0.0164944	43.6108	1.51228	0.999046	2.26264e-13	0.0165194	0.245448	0.509978	0.0203409	0.0850644	0.714127
30	1.55596	0.999103	1.7734e-13	0.0164863	45.1228	1.51184	0.999048	2.24629e-13	0.0164996	0.232379	0.48428	0.0254155	0.0847833	0.695902
31	1.55448	0.999102	1.78035e-13	0.0164787	46.6345	1.51144	0.99905	2.2313e-13	0.0164814	0.220167	0.459505	0.031231	0.0844223	0.677868
32	1.55309	0.999101	1.78697e-13	0.0164715	48.1457	1.51108	0.999051	2.21755e-13	0.0164647	0.208734	0.435603	0.0378252	0.084003	0.660003
33	1.55177	0.9991	1.79328e-13	0.0164648	49.6566	1.51075	0.999052	2.20497e-13	0.0164494	0.198015	0.412529	0.0452346	0.0835447	0.642284
34	1.55052	0.999099	1.7993e-13	0.0164585	51.1672	1.51045	0.999054	2.19346e-13	0.0164354	0.187952	0.390244	0.053493	0.0830639	0.624695
35	1.54934	0.999099	1.80504e-13	0.0164525	52.6775	1.51017	0.999055	2.18293e-13	0.0164225	0.178495	0.368718	0.0626304	0.0825743	0.607222
36	1.54822	0.999098	1.81054e-13	0.0164468	54.1876	1.50992	0.999056	2.1733e-13	0.0164107	0.169599	0.347933	0.0726707	0.0820874	0.589858
37	1.54715	0.999097	1.81579e-13	0.0164414	55.6974	1.50969	0.999057	2.16448e-13	0.0163998	0.161224	0.327876	0.08363	0.0816122	0.572605
38	1.54613	0.999097	1.82082e-13	0.0164363	57.207	1.50948	0.999058	2.15641e-13	0.0163899	0.153336	0.308546	0.0955145	0.0811558	0.555469
39	1.54517	0.999096	1.82563e-13	0.0164315	58.7164	1.50929	0.999059	2.149e-13	0.0163807	0.1459	0.289945	0.108319	0.0807235	0.538466
40	1.54425	0.999096	1.83023e-13	0.0164268	60.2256	1.50911	0.999059	2.1422e-13	0.0163723	0.138889	0.272081	0.122025	0.0803187	0.521614

## Sheet: Tianjin
	Global parameters					Local parameters
q	D(q)	R2	p	δ	ι(q)	α(q)	R2	p	δ	f(q)	R2	p	δ	f(q)_R				q	f(q)
-40	2.94681	0.91848	1.24906e-05	0.310387	-120.819	3.0027	0.91536	1.45354e-05	0.32282	0.711202	0.605759	0.00800814	0.202852	0.778305				-40	0.711202
-39	2.94542	0.918559	1.24419e-05	0.310076	-117.817	3.00271	0.91536	1.45355e-05	0.32282	0.711175	0.605753	0.00800872	0.202847	0.778301				-39	0.711175
-38	2.94395	0.918642	1.23908e-05	0.30975	-114.814	3.00271	0.915359	1.45356e-05	0.322821	0.711141	0.605745	0.00800941	0.202841	0.778296				-38	0.711141
-37	2.9424	0.91873	1.23371e-05	0.309406	-111.811	3.00271	0.915359	1.45357e-05	0.322821	0.711102	0.605735	0.00801025	0.202833	0.77829				-37	0.711102
-36	2.94077	0.918822	1.22808e-05	0.309044	-108.809	3.00271	0.915359	1.45359e-05	0.322822	0.711054	0.605723	0.00801125	0.202825	0.778282				-36	0.711054
-35	2.93905	0.918919	1.22214e-05	0.308661	-105.806	3.00271	0.915359	1.45361e-05	0.322822	0.710998	0.605709	0.00801246	0.202815	0.778273				-35	0.710998
-34	2.93723	0.919022	1.21589e-05	0.308257	-102.803	3.00271	0.915358	1.45363e-05	0.322823	0.71093	0.605692	0.00801392	0.202803	0.778262				-34	0.71093
-33	2.93531	0.919132	1.20928e-05	0.307829	-99.8004	3.00271	0.915358	1.45366e-05	0.322824	0.71085	0.605672	0.00801569	0.202788	0.778249				-33	0.71085
-32	2.93326	0.919248	1.20231e-05	0.307374	-96.7977	3.00272	0.915358	1.45369e-05	0.322826	0.710754	0.605647	0.00801783	0.202772	0.778233				-32	0.710754
-31	2.93109	0.919371	1.19492e-05	0.306892	-93.795	3.00272	0.915357	1.45373e-05	0.322827	0.71064	0.605617	0.00802043	0.202752	0.778214				-31	0.71064
-30	2.92878	0.919502	1.18708e-05	0.306378	-90.7923	3.00273	0.915356	1.45379e-05	0.32283	0.710504	0.60558	0.0080236	0.202729	0.77819				-30	0.710504
-29	2.92632	0.919643	1.17876e-05	0.30583	-87.7895	3.00273	0.915355	1.45385e-05	0.322832	0.710343	0.605535	0.00802747	0.202702	0.778161				-29	0.710343
-28	2.92368	0.919793	1.16989e-05	0.305244	-84.7868	3.00274	0.915354	1.45393e-05	0.322835	0.710151	0.60548	0.00803223	0.202671	0.778126				-28	0.710151
-27	2.92086	0.919954	1.16044e-05	0.304616	-81.7841	3.00275	0.915353	1.45403e-05	0.322839	0.709924	0.605412	0.00803808	0.202634	0.778082				-27	0.709924
-26	2.91783	0.920127	1.15034e-05	0.303942	-78.7813	3.00276	0.915351	1.45415e-05	0.322844	0.709654	0.605328	0.00804534	0.202593	0.778028				-26	0.709654
-25	2.91456	0.920314	1.13952e-05	0.303215	-75.7786	3.00277	0.915349	1.45429e-05	0.322849	0.709333	0.605224	0.00805438	0.202546	0.777961				-25	0.709333
-24	2.91103	0.920516	1.1279e-05	0.30243	-72.7758	3.00278	0.915346	1.45447e-05	0.322857	0.708952	0.605093	0.00806571	0.202492	0.777877				-24	0.708952
-23	2.90721	0.920736	1.11538e-05	0.30158	-69.773	3.0028	0.915343	1.4547e-05	0.322865	0.7085	0.604928	0.00808001	0.202433	0.777771				-23	0.7085
-22	2.90305	0.920975	1.10187e-05	0.300655	-66.7702	3.00283	0.915339	1.45497e-05	0.322876	0.707964	0.604718	0.00809818	0.202369	0.777636				-22	0.707964
-21	2.89851	0.921236	1.08723e-05	0.299645	-63.7673	3.00286	0.915334	1.45532e-05	0.32289	0.707327	0.60445	0.00812147	0.2023	0.777464				-21	0.707327
-20	2.89355	0.921524	1.07132e-05	0.298539	-60.7645	3.00289	0.915328	1.45574e-05	0.322906	0.706571	0.604106	0.00815152	0.202229	0.777242				-20	0.706571
-19	2.88808	0.921841	1.05397e-05	0.297321	-57.7615	3.00294	0.91532	1.45627e-05	0.322927	0.70567	0.603658	0.00819065	0.20216	0.776955				-19	0.70567
-18	2.88203	0.922192	1.03498e-05	0.295974	-54.7586	3.003	0.915311	1.45692e-05	0.322953	0.704596	0.603074	0.00824203	0.202099	0.776578				-18	0.704596
-17	2.87531	0.922585	1.01409e-05	0.294476	-51.7555	3.00307	0.915299	1.45774e-05	0.322985	0.703311	0.602304	0.00831008	0.202055	0.776082				-17	0.703311
-16	2.86779	0.923025	9.91024e-06	0.292799	-48.7524	3.00317	0.915284	1.45877e-05	0.323026	0.701767	0.601282	0.00840102	0.202042	0.775424				-16	0.701767
-15	2.85932	0.923523	9.6541e-06	0.29091	-45.7492	3.00329	0.915266	1.46007e-05	0.323078	0.699903	0.599918	0.00852371	0.202079	0.774544				-15	0.699903
-14	2.84972	0.924091	9.36815e-06	0.288766	-42.7458	3.00344	0.915242	1.46173e-05	0.323145	0.697637	0.598083	0.00869087	0.202196	0.773358				-14	0.697637
-13	2.83874	0.924745	9.04696e-06	0.286309	-39.7423	3.00365	0.915211	1.46387e-05	0.323231	0.694862	0.595601	0.00892112	0.202433	0.771752				-13	0.694862
-12	2.82604	0.925506	8.68376e-06	0.283468	-36.7385	3.00392	0.915171	1.46669e-05	0.323345	0.691439	0.592224	0.00924214	0.202851	0.769561				-12	0.691439
-11	2.8112	0.926403	8.27001e-06	0.280142	-33.7344	3.00429	0.915117	1.47046e-05	0.323497	0.687182	0.587603	0.00969593	0.203537	0.766553				-11	0.687182
-10	2.79363	0.927475	7.79485e-06	0.276195	-30.7299	3.0048	0.915042	1.47566e-05	0.323706	0.681861	0.581256	0.0103477	0.204617	0.762402				-10	0.681861
-9	2.77247	0.928781	7.24436e-06	0.271433	-27.7247	3.0055	0.914937	1.48303e-05	0.324001	0.675205	0.572521	0.0113006	0.206278	0.756651				-9	0.675205
-8	2.74653	0.930407	6.60069e-06	0.265575	-24.7188	3.00648	0.914784	1.4939e-05	0.324426	0.666946	0.560529	0.0127205	0.208791	0.748685				-8	0.666946
-7	2.71396	0.932486	5.84125e-06	0.258186	-21.7117	3.00782	0.914549	1.51059e-05	0.325059	0.65695	0.544238	0.0148716	0.21255	0.737725				-7	0.65695
-6	2.67186	0.935241	4.93887e-06	0.248574	-18.703	3.00957	0.914174	1.53752e-05	0.326029	0.645558	0.522696	0.01815	0.218104	0.722977				-6	0.645558
-5	2.6154	0.939061	3.86634e-06	0.235555	-15.6924	3.01159	0.913542	1.5837e-05	0.327557	0.634498	0.495882	0.0230117	0.226184	0.704189				-5	0.634498
-4	2.53602	0.944694	2.61685e-06	0.216944	-12.6801	3.01263	0.912402	1.66976e-05	0.330032	0.629594	0.467309	0.0292936	0.237657	0.6836				-4	0.629594
-3	2.41736	0.953718	1.27853e-06	0.188275	-9.66943	3.00614	0.910144	1.85047e-05	0.33395	0.651017	0.453409	0.032816	0.252716	0.673356				-3	0.651017
-2	2.22776	0.969595	2.36584e-07	0.139476	-6.68327	2.94577	0.905936	2.22631e-05	0.335597	0.791727	0.536725	0.0159562	0.26006	0.732615				-2	0.791727
-1	1.96299	0.991411	1.49351e-09	0.0645994	-3.92599	2.41564	0.952262	1.44801e-06	0.191223	1.51034	0.980167	4.26463e-08	0.0759582	0.990034				-1	1.51034
-0.9	1.94162	0.992633	8.07621e-10	0.0591367	-3.68907	2.32336	0.9636	4.87169e-07	0.159652	1.59805	0.993082	6.27983e-10	0.047156	0.996535				-0.9	1.59805
-0.8	1.92283	0.993581	4.65476e-10	0.054643	-3.46109	2.23768	0.972939	1.48241e-07	0.131941	1.67095	0.997797	6.45048e-12	0.0277614	0.998898				-0.8	1.67095
-0.7	1.90658	0.994307	2.87817e-10	0.0510045	-3.24119	2.16228	0.979857	4.53815e-08	0.109609	1.7276	0.998728	7.16148e-13	0.0217979	0.999364				-0.7	1.7276
-0.6	1.89265	0.99487	1.89829e-10	0.0480529	-3.02825	2.09854	0.984641	1.53092e-08	0.0926635	1.76913	0.998387	1.85348e-12	0.0251432	0.999193				-0.6	1.76913
-0.5	1.88074	0.995316	1.31909e-10	0.0456171	-2.82111	2.04607	0.987857	5.9743e-09	0.0802032	1.79807	0.997825	6.13006e-12	0.0296834	0.998912				-0.5	1.79807
-0.4	1.8705	0.995682	9.52602e-11	0.0435528	-2.6187	2.00347	0.990035	2.70756e-09	0.0710658	1.81732	0.997363	1.32447e-11	0.0330407	0.99868				-0.4	1.81732
-0.3	1.86165	0.995992	7.06449e-11	0.0417508	-2.42014	1.96902	0.991563	1.39013e-09	0.0642149	1.82944	0.997049	2.07584e-11	0.0351878	0.998523				-0.3	1.82944
-0.2	1.8539	0.996265	5.33078e-11	0.0401343	-2.22469	1.94104	0.992695	7.81074e-10	0.058871	1.83648	0.996859	2.66447e-11	0.036446	0.998428				-0.2	1.83648
-0.1	1.84706	0.996509	4.06658e-11	0.0386515	-2.03177	1.9181	0.993582	4.65095e-10	0.0545029	1.83996	0.996761	3.01315e-11	0.0370823	0.998379				-0.1	1.83996
0	1.84094	0.996732	3.12282e-11	0.0372688	-1.84094	1.89904	0.994315	2.86323e-10	0.0507694	1.84094	0.996732	3.12282e-11	0.0372688	0.998365				0	1.84094
0.1	1.8354	0.996938	2.40775e-11	0.0359649	-1.65186	1.88295	0.994943	1.79154e-10	0.0474604	1.84015	0.996757	3.02735e-11	0.0371082	0.998377				0.1	1.84015
0.2	1.83034	0.997128	1.86122e-11	0.0347269	-1.46427	1.86917	0.995496	1.12715e-10	0.0444504	1.8381	0.996827	2.77386e-11	0.0366627	0.998412				0.2	1.8381
0.3	1.82567	0.997306	1.44154e-11	0.0335467	-1.27797	1.85716	0.995989	7.08669e-11	0.0416666	1.83511	0.996935	2.41506e-11	0.035973	0.998466				0.3	1.83511
0.4	1.82132	0.997472	1.11856e-11	0.0324199	-1.09279	1.84654	0.996432	4.43954e-11	0.0390681	1.83141	0.997075	2.00375e-11	0.03507	0.998536				0.4	1.83141
0.5	1.81725	0.997626	8.69772e-12	0.0313438	-0.908623	1.83701	0.996829	2.76918e-11	0.0366332	1.82713	0.997241	1.58715e-11	0.0339809	0.998619				0.5	1.82713
0.6	1.8134	0.997769	6.78062e-12	0.030317	-0.72536	1.82837	0.997184	1.72121e-11	0.0343512	1.82238	0.997426	1.20188e-11	0.0327321	0.998712				0.6	1.82238
0.7	1.80975	0.997902	5.30298e-12	0.0293388	-0.542925	1.82043	0.997501	1.06809e-11	0.0322171	1.81723	0.997625	8.7133e-12	0.0313505	0.998812				0.7	1.81723
0.8	1.80627	0.998025	4.1635e-12	0.0284086	-0.361255	1.81308	0.997781	6.63502e-12	0.0302293	1.81171	0.997831	6.05731e-12	0.0298639	0.998915				0.8	1.81171
0.9	1.80294	0.998139	3.28397e-12	0.027526	-0.180294	1.8062	0.998028	4.13978e-12	0.0283872	1.80588	0.998039	4.04615e-12	0.0283009	0.999019				0.9	1.80588
1	1.79974	0.998244	2.60412e-12	0.0266906	0	1.79974	0.998244	2.60412e-12	0.0266906	1.79974	0.998244	2.60412e-12	0.0266906	0.999121				1	1.79974
2	1.77263	0.998905	3.92993e-13	0.0207481	1.77263	1.74879	0.99922	1.01387e-13	0.0172777	1.72494	0.999377	4.10829e-14	0.0152213	0.999689				2	1.72494
3	1.75091	0.999129	1.57666e-13	0.018281	3.50183	1.71104	0.999165	1.32749e-13	0.0174843	1.63129	0.998169	3.07346e-12	0.0246996	0.999084				3	1.63129
4	1.73228	0.999148	1.439e-13	0.0178809	5.19683	1.67975	0.998808	5.51739e-13	0.0205136	1.52218	0.994346	2.8003e-10	0.0405809	0.997169				4	1.52218
5	1.71566	0.999077	1.98285e-13	0.018434	6.86263	1.65242	0.99842	1.70674e-12	0.0232433	1.39948	0.987575	6.54923e-09	0.0554985	0.993768				5	1.39948
6	1.70055	0.998974	3.02622e-13	0.0192642	8.50276	1.62839	0.998118	3.43278e-12	0.0249994	1.26757	0.977342	7.2728e-08	0.0682356	0.988606				6	1.26757
7	1.68675	0.998871	4.45065e-13	0.0200527	10.1205	1.60763	0.99792	5.1182e-12	0.0259466	1.13293	0.961689	5.9828e-07	0.0799466	0.980658				7	1.13293
8	1.67416	0.998779	6.08328e-13	0.0206967	11.7191	1.59018	0.997797	6.45077e-12	0.0264196	1.0023	0.93672	4.50006e-06	0.0921048	0.967843				8	1.0023
9	1.66274	0.998702	7.77003e-13	0.0211948	13.3019	1.5759	0.997722	7.36603e-12	0.0266212	0.881215	0.899381	2.92315e-05	0.104209	0.948357				9	0.881215
10	1.65243	0.998638	9.41703e-13	0.0215763	14.8719	1.56448	0.99769	7.78812e-12	0.0266133	0.772887	0.850951	0.000143834	0.114362	0.92247				10	0.772887
11	1.64317	0.998585	1.09747e-12	0.0218703	16.4317	1.55543	0.997696	7.71582e-12	0.0264285	0.678114	0.796305	0.000514817	0.121257	0.892359				11	0.678114
12	1.63485	0.99854	1.24154e-12	0.0220982	17.9834	1.54829	0.997728	7.292e-12	0.0261216	0.596046	0.740317	0.00139846	0.124809	0.860417				12	0.596046
13	1.62739	0.998503	1.3724e-12	0.022275	19.5287	1.5426	0.997775	6.70741e-12	0.0257547	0.525131	0.68588	0.00308184	0.125645	0.828179				13	0.525131
14	1.62069	0.998472	1.4897e-12	0.0224122	21.069	1.53805	0.997827	6.10387e-12	0.0253772	0.463742	0.63419	0.00583653	0.124523	0.796361				14	0.463742
15	1.61465	0.998446	1.59391e-12	0.0225184	22.6051	1.53437	0.997878	5.554e-12	0.0250189	0.410425	0.585634	0.00989464	0.122059	0.765267				15	0.410425
16	1.6092	0.998424	1.68606e-12	0.0226008	24.1379	1.53137	0.997924	5.08202e-12	0.0246938	0.36396	0.540347	0.0154258	0.118683	0.735083				16	0.36396
17	1.60425	0.998406	1.76738e-12	0.0226646	25.668	1.5289	0.997966	4.68772e-12	0.024406	0.323334	0.498396	0.0225159	0.114683	0.705971				17	0.323334
18	1.59976	0.99839	1.83914e-12	0.022714	27.1959	1.52687	0.998002	4.36151e-12	0.0241543	0.287711	0.45978	0.0311611	0.110261	0.678071				18	0.287711
19	1.59566	0.998376	1.9025e-12	0.0227521	28.7219	1.52517	0.998034	4.09182e-12	0.0239354	0.256392	0.424416	0.0412814	0.105564	0.651472				19	0.256392
20	1.59191	0.998364	1.95849e-12	0.0227812	30.2463	1.52376	0.998061	3.86797e-12	0.0237453	0.228789	0.392136	0.0527462	0.100711	0.626208				20	0.228789
21	1.58847	0.998354	2.00802e-12	0.0228032	31.7695	1.52257	0.998085	3.68103e-12	0.02358	0.204408	0.36271	0.0654034	0.0957945	0.602254				21	0.204408
22	1.58531	0.998345	2.05186e-12	0.0228194	33.2915	1.52156	0.998106	3.52384e-12	0.0234361	0.182828	0.335871	0.0791024	0.0908944	0.579544				22	0.182828
23	1.58239	0.998337	2.09068e-12	0.0228309	34.8126	1.52071	0.998124	3.39076e-12	0.0233103	0.163692	0.311343	0.0937086	0.0860724	0.557982				23	0.163692
24	1.57969	0.998331	2.12508e-12	0.0228386	36.333	1.51999	0.99814	3.27733e-12	0.0232002	0.146694	0.288859	0.109111	0.0813772	0.537456				24	0.146694
25	1.57719	0.998325	2.15557e-12	0.0228431	37.8526	1.51937	0.998154	3.18005e-12	0.0231034	0.131573	0.268173	0.125222	0.0768453	0.517855				25	0.131573
26	1.57487	0.998319	2.18262e-12	0.0228451	39.3717	1.51884	0.998166	3.09615e-12	0.0230182	0.118101	0.249067	0.141976	0.0725022	0.499067				26	0.118101
27	1.57271	0.998315	2.20662e-12	0.022845	40.8904	1.51839	0.998177	3.02339e-12	0.0229429	0.106085	0.231353	0.159325	0.068365	0.480991				27	0.106085
28	1.57069	0.998311	2.22793e-12	0.0228431	42.4085	1.518	0.998186	2.95999e-12	0.0228762	0.0953533	0.21487	0.17723	0.0644428	0.46354				28	0.0953533
29	1.5688	0.998307	2.24686e-12	0.0228398	43.9264	1.51766	0.998195	2.90449e-12	0.022817	0.0857597	0.199484	0.195663	0.0607392	0.446636				29	0.0857597
30	1.56703	0.998304	2.26368e-12	0.0228354	45.4439	1.51737	0.998203	2.85571e-12	0.0227643	0.0771747	0.185085	0.214596	0.0572532	0.430216				30	0.0771747
31	1.56537	0.998301	2.27865e-12	0.0228301	46.9611	1.51712	0.998209	2.81266e-12	0.0227173	0.0694853	0.171584	0.234002	0.0539801	0.414227				31	0.0694853
32	1.56381	0.998299	2.29198e-12	0.022824	48.4781	1.5169	0.998216	2.77454e-12	0.0226752	0.0625921	0.158905	0.253853	0.0509129	0.398629				32	0.0625921
33	1.56234	0.998297	2.30386e-12	0.0228173	49.9949	1.51671	0.998221	2.74067e-12	0.0226376	0.0564077	0.146988	0.274116	0.0480429	0.383391				33	0.0564077
34	1.56096	0.998295	2.31445e-12	0.0228101	51.5115	1.51654	0.998226	2.71049e-12	0.0226037	0.050855	0.135784	0.294753	0.0453602	0.368489				34	0.050855
35	1.55965	0.998293	2.32391e-12	0.0228027	53.028	1.5164	0.99823	2.68351e-12	0.0225733	0.0458658	0.125251	0.315722	0.0428543	0.353909				35	0.0458658
36	1.55841	0.998291	2.33236e-12	0.0227949	54.5443	1.51627	0.998234	2.65933e-12	0.0225458	0.0413796	0.115354	0.336976	0.0405144	0.339638				36	0.0413796
37	1.55724	0.99829	2.33992e-12	0.022787	56.0606	1.51616	0.998238	2.63761e-12	0.022521	0.037343	0.106062	0.358465	0.0383299	0.325672				37	0.037343
38	1.55613	0.998289	2.34669e-12	0.022779	57.5767	1.51606	0.998241	2.61805e-12	0.0224986	0.0337087	0.0973489	0.380134	0.0362903	0.312008				38	0.0337087
39	1.55507	0.998288	2.35275e-12	0.0227709	59.0927	1.51598	0.998244	2.6004e-12	0.0224783	0.0304343	0.0891895	0.401926	0.0343855	0.298646				39	0.0304343
40	1.55407	0.998287	2.35819e-12	0.0227628	60.6086	1.5159	0.998247	2.58445e-12	0.0224599	0.0274825	0.0815607	0.423783	0.0326059	0.285588				40	0.0274825

## Sheet: Wuhan
	Global parameters					Local parameters
q	D(q)	R2	p	δ	ι(q)	α(q)	R2	p	δ	f(q)	R2	p	δ	f(q)_R
-40	2.9187	0.942285	3.10666e-06	0.255386	-119.667	2.97189	0.939545	3.74419e-06	0.266528	0.791278	0.618071	0.00700166	0.219916	0.786175
-39	2.91737	0.942354	3.09175e-06	0.255108	-116.695	2.97192	0.939544	3.74448e-06	0.266534	0.790149	0.617056	0.00708067	0.220074	0.785529
-38	2.91597	0.942426	3.07612e-06	0.254816	-113.723	2.97195	0.939543	3.7448e-06	0.266539	0.788945	0.615967	0.0071662	0.220246	0.784836
-37	2.9145	0.942503	3.05973e-06	0.254507	-110.751	2.97198	0.939542	3.74515e-06	0.266546	0.787665	0.6148	0.00725876	0.220431	0.784092
-36	2.91295	0.942584	3.0425e-06	0.254182	-107.779	2.97202	0.93954	3.74553e-06	0.266553	0.786305	0.61355	0.00735893	0.220631	0.783295
-35	2.9113	0.942669	3.02437e-06	0.253839	-104.807	2.97206	0.939538	3.74595e-06	0.26656	0.784861	0.612214	0.00746728	0.220847	0.782441
-34	2.90957	0.942759	3.00529e-06	0.253476	-101.835	2.9721	0.939536	3.74641e-06	0.266568	0.78333	0.610785	0.00758446	0.221081	0.781527
-33	2.90773	0.942854	2.98516e-06	0.253092	-98.8627	2.97215	0.939535	3.7469e-06	0.266577	0.78171	0.60926	0.00771112	0.221332	0.780551
-32	2.90577	0.942956	2.96389e-06	0.252684	-95.8905	2.9722	0.939532	3.74744e-06	0.266587	0.779998	0.607634	0.00784797	0.221602	0.779509
-31	2.9037	0.943064	2.9414e-06	0.25225	-92.9183	2.97226	0.93953	3.74802e-06	0.266598	0.778191	0.605903	0.00799575	0.221892	0.778398
-30	2.90148	0.943179	2.91757e-06	0.251787	-89.946	2.97232	0.939528	3.74865e-06	0.266609	0.776288	0.604063	0.00815523	0.222203	0.777215
-29	2.89912	0.943301	2.89228e-06	0.251294	-86.9737	2.97239	0.939525	3.74933e-06	0.266622	0.774284	0.60211	0.00832721	0.222535	0.775958
-28	2.89659	0.943433	2.8654e-06	0.250766	-84.0012	2.97247	0.939522	3.75007e-06	0.266635	0.77218	0.600041	0.00851252	0.22289	0.774623
-27	2.89388	0.943574	2.83676e-06	0.2502	-81.0287	2.97255	0.939519	3.75087e-06	0.26665	0.769971	0.597853	0.00871202	0.223267	0.77321
-26	2.89097	0.943726	2.8062e-06	0.249592	-78.0561	2.97263	0.939515	3.75173e-06	0.266666	0.767657	0.595543	0.00892657	0.223667	0.771714
-25	2.88783	0.943889	2.77351e-06	0.248936	-75.0835	2.97273	0.939511	3.75265e-06	0.266683	0.765233	0.59311	0.00915707	0.224089	0.770136
-24	2.88443	0.944066	2.73848e-06	0.248228	-72.1107	2.97283	0.939508	3.75364e-06	0.266702	0.762697	0.590551	0.00940443	0.224532	0.768473
-23	2.88074	0.944258	2.70085e-06	0.247459	-69.1378	2.97295	0.939503	3.75469e-06	0.266722	0.760042	0.587867	0.00966957	0.224995	0.766725
-22	2.87673	0.944467	2.66031e-06	0.246624	-66.1648	2.97307	0.939499	3.75582e-06	0.266744	0.757262	0.585057	0.00995344	0.225474	0.76489
-21	2.87235	0.944696	2.61653e-06	0.245711	-63.1916	2.9732	0.939494	3.757e-06	0.266767	0.754344	0.58212	0.010257	0.225967	0.762968
-20	2.86754	0.944947	2.56911e-06	0.24471	-60.2184	2.97335	0.939489	3.75825e-06	0.266792	0.751273	0.579058	0.0105813	0.226466	0.760958
-19	2.86225	0.945223	2.5176e-06	0.243609	-57.2449	2.97352	0.939484	3.75955e-06	0.266819	0.748024	0.57587	0.0109275	0.226965	0.758861
-18	2.85639	0.945529	2.46146e-06	0.24239	-54.2713	2.97371	0.939479	3.76089e-06	0.266848	0.744563	0.572556	0.0112967	0.227451	0.756674
-17	2.84986	0.94587	2.40006e-06	0.241035	-51.2975	2.97392	0.939473	3.76225e-06	0.26688	0.740842	0.569117	0.0116903	0.227908	0.754398
-16	2.84256	0.946252	2.33265e-06	0.239519	-48.3235	2.97417	0.939468	3.76362e-06	0.266915	0.736792	0.565551	0.0121097	0.228315	0.752031
-15	2.83432	0.946683	2.25835e-06	0.237812	-45.3492	2.97446	0.939462	3.76498e-06	0.266954	0.732319	0.561858	0.0125565	0.228639	0.749572
-14	2.82497	0.947173	2.1761e-06	0.235876	-42.3745	2.9748	0.939457	3.7663e-06	0.266997	0.727293	0.558034	0.0130328	0.228838	0.747017
-13	2.81425	0.947734	2.08463e-06	0.233661	-39.3995	2.97523	0.939452	3.7676e-06	0.267048	0.721536	0.554076	0.0135408	0.228854	0.744363
-12	2.80185	0.948383	1.9824e-06	0.231102	-36.424	2.97577	0.939446	3.76897e-06	0.267109	0.714813	0.549969	0.0140843	0.228612	0.741599
-11	2.78733	0.949144	1.86754e-06	0.228113	-33.4479	2.97647	0.93944	3.77063e-06	0.267187	0.706819	0.545675	0.014671	0.228024	0.738698
-10	2.77009	0.950047	1.73775e-06	0.224574	-30.471	2.97738	0.93943	3.77314e-06	0.267293	0.697185	0.541084	0.0153196	0.227006	0.735584
-9	2.74931	0.951137	1.59025e-06	0.220317	-27.4931	2.97862	0.939412	3.77765e-06	0.267446	0.685518	0.535924	0.0160755	0.225537	0.732068
-8	2.72374	0.95248	1.42169e-06	0.215096	-24.5137	2.98026	0.939378	3.78621e-06	0.267674	0.671558	0.529617	0.0170395	0.22376	0.727748
-7	2.69155	0.954177	1.22828e-06	0.208537	-21.5324	2.9824	0.939315	3.80201e-06	0.268014	0.655556	0.521253	0.0183886	0.222123	0.721978
-6	2.64982	0.956393	1.00646e-06	0.200046	-18.5487	2.98494	0.939211	3.82814e-06	0.268485	0.639068	0.510382	0.020268	0.221301	0.714411
-5	2.59376	0.959401	7.55264e-07	0.188644	-15.5626	2.98723	0.939077	3.86222e-06	0.269006	0.626393	0.500044	0.0221955	0.221444	0.707138
-4	2.51501	0.963682	4.82779e-07	0.172619	-12.5751	2.98694	0.939013	3.87872e-06	0.269132	0.627291	0.502759	0.0216755	0.22056	0.709055
-3	2.39803	0.970117	2.20693e-07	0.148802	-9.59214	2.97546	0.939388	3.78357e-06	0.267218	0.665753	0.548941	0.014223	0.213364	0.740906
-2	2.21398	0.980207	4.23038e-08	0.111231	-6.64193	2.90296	0.941487	3.28311e-06	0.255867	0.836011	0.706057	0.0023374	0.190712	0.840272
-1	1.96318	0.992391	9.19368e-10	0.0607766	-3.92636	2.39933	0.968801	2.62355e-07	0.152228	1.52702	0.988191	5.34367e-09	0.0590194	0.994078
-0.9	1.9424	0.993162	5.9935e-10	0.056982	-3.69056	2.31699	0.974193	1.22549e-07	0.133328	1.60527	0.99409	3.3432e-10	0.0437598	0.997041
-0.8	1.92378	0.993806	4.03368e-10	0.0536945	-3.4628	2.23928	0.979034	5.3286e-08	0.115858	1.67138	0.996696	3.26197e-11	0.0340215	0.998347
-0.7	1.90732	0.99434	2.81259e-10	0.0508768	-3.24245	2.16917	0.983052	2.27165e-08	0.100699	1.72403	0.997504	1.0631e-11	0.0304933	0.998751
-0.6	1.89291	0.994784	2.02896e-10	0.048463	-3.02866	2.10815	0.986192	9.99557e-09	0.088195	1.76377	0.997505	1.06142e-11	0.0311899	0.998751
-0.5	1.88034	0.995157	1.5073e-10	0.0463776	-2.82051	2.05643	0.98856	4.70579e-09	0.0782148	1.7923	0.997238	1.59383e-11	0.0333506	0.998618
-0.4	1.86935	0.995477	1.14649e-10	0.0445499	-2.61709	2.01325	0.990326	2.40371e-09	0.0703488	1.81179	0.996944	2.38772e-11	0.0354651	0.998471
-0.3	1.8597	0.995757	8.87959e-11	0.0429211	-2.41761	1.97746	0.991662	1.32618e-09	0.0641089	1.82437	0.996709	3.21222e-11	0.0370643	0.998353
-0.2	1.85116	0.996006	6.97097e-11	0.0414464	-2.2214	1.94777	0.992699	7.79025e-10	0.0590556	1.83184	0.99655	3.87834e-11	0.0381059	0.998274
-0.1	1.84354	0.996231	5.52846e-11	0.0400926	-2.0279	1.92297	0.993534	4.79249e-10	0.0548478	1.8356	0.996463	4.2872e-11	0.0386669	0.99823
0	1.83667	0.996436	4.41886e-11	0.0388366	-1.83667	1.90206	0.994227	3.044e-10	0.0512429	1.83667	0.996436	4.41886e-11	0.0388366	0.998216
0.1	1.83043	0.996625	3.5543e-11	0.0376621	-1.64738	1.88419	0.994818	1.97525e-10	0.0480774	1.8358	0.99646	4.30231e-11	0.0386883	0.998228
0.2	1.82469	0.996799	2.8744e-11	0.036558	-1.45975	1.86873	0.995332	1.30031e-10	0.0452443	1.8335	0.996525	3.99148e-11	0.0382781	0.998261
0.3	1.81939	0.996961	2.33607e-11	0.0355164	-1.27357	1.85516	0.995785	8.64759e-11	0.0426744	1.83012	0.996626	3.54953e-11	0.0376496	0.998311
0.4	1.81445	0.997111	1.90763e-11	0.0345319	-1.08867	1.84311	0.996186	5.79736e-11	0.0403228	1.82592	0.996754	3.0384e-11	0.0368379	0.998376
0.5	1.80982	0.99725	1.56523e-11	0.0336004	-0.904911	1.83228	0.996542	3.91496e-11	0.0381599	1.82105	0.996905	2.51171e-11	0.0358733	0.998451
0.6	1.80546	0.99738	1.29063e-11	0.0327188	-0.722182	1.82244	0.996859	2.66367e-11	0.036166	1.81565	0.997073	2.01065e-11	0.0347832	0.998535
0.7	1.80132	0.9975	1.06969e-11	0.0318849	-0.540396	1.81341	0.997142	1.82753e-11	0.0343271	1.80979	0.997251	1.56256e-11	0.0335925	0.998625
0.8	1.79738	0.997611	8.91356e-12	0.0310965	-0.359477	1.80507	0.997392	1.26606e-11	0.0326331	1.80353	0.997437	1.18178e-11	0.0323251	0.998718
0.9	1.79362	0.997714	7.46971e-12	0.0303521	-0.179362	1.7973	0.997614	8.87045e-12	0.0310763	1.79693	0.997624	8.72079e-12	0.0310037	0.998811
1	1.79002	0.99781	6.29699e-12	0.0296501	0	1.79002	0.99781	6.29699e-12	0.0296501	1.79002	0.99781	6.29699e-12	0.0296501	0.998904
2	1.75996	0.998432	1.65379e-12	0.0246585	1.75996	1.73385	0.998775	6.16435e-13	0.0214702	1.70774	0.999029	2.43218e-13	0.0188239	0.999514
3	1.73634	0.998667	8.63746e-13	0.022428	3.47268	1.69321	0.998822	5.2731e-13	0.0205611	1.60695	0.998558	1.1839e-12	0.0215922	0.999279
4	1.71627	0.998716	7.44408e-13	0.0217601	5.1488	1.65999	0.998599	1.05482e-12	0.0219849	1.49115	0.996592	3.69159e-11	0.0308274	0.998295
5	1.69858	0.998683	8.22181e-13	0.0218053	6.79433	1.63183	0.998355	2.00178e-12	0.0234165	1.36483	0.993442	5.07116e-10	0.0392059	0.996716
6	1.68279	0.998623	9.82902e-13	0.0220907	8.41395	1.60813	0.998171	3.05941e-12	0.0243349	1.23481	0.989015	3.99922e-09	0.0460101	0.994492
7	1.66866	0.99856	1.17764e-12	0.0224065	10.012	1.58855	0.998047	3.98149e-12	0.0248448	1.10789	0.982437	2.62001e-08	0.0523714	0.99118
8	1.65604	0.998501	1.3813e-12	0.0226855	11.5923	1.57268	0.997958	4.75824e-12	0.0251517	0.989147	0.972078	1.68099e-07	0.0592707	0.98594
9	1.6448	0.998449	1.58381e-12	0.0229206	13.1584	1.56	0.997887	5.46006e-12	0.0253826	0.881652	0.956212	1.02335e-06	0.066704	0.977861
10	1.6348	0.998402	1.78303e-12	0.0231216	14.7132	1.54999	0.997826	6.11586e-12	0.0255805	0.786705	0.933806	5.39457e-06	0.0740536	0.966337
11	1.62591	0.99836	1.97928e-12	0.0232985	16.2591	1.54212	0.997775	6.71244e-12	0.0257491	0.70427	0.904863	2.33076e-05	0.0807381	0.951243
12	1.618	0.998321	2.17282e-12	0.0234575	17.798	1.53595	0.997733	7.2278e-12	0.0258848	0.633449	0.870252	8.18737e-05	0.0864757	0.932873
13	1.61095	0.998286	2.36323e-12	0.0236023	19.3314	1.5311	0.997701	7.65006e-12	0.0259872	0.572916	0.831341	0.000237974	0.0912349	0.911779
14	1.60466	0.998253	2.54965e-12	0.0237346	20.8605	1.52727	0.997676	7.97985e-12	0.0260596	0.521235	0.789674	0.000587094	0.0951067	0.888636
15	1.59901	0.998223	2.73111e-12	0.0238556	22.3862	1.52422	0.997659	8.22593e-12	0.0261066	0.477045	0.746773	0.00126031	0.0982145	0.86416
16	1.59394	0.998195	2.90673e-12	0.0239662	23.9092	1.52177	0.997646	8.40064e-12	0.0261334	0.439143	0.704008	0.00240592	0.100673	0.839052
17	1.58937	0.998169	3.07582e-12	0.0240672	25.4299	1.51979	0.997638	8.51689e-12	0.0261444	0.406501	0.662506	0.00416044	0.102578	0.813945
18	1.58523	0.998145	3.23789e-12	0.0241593	26.9489	1.51817	0.997633	8.58664e-12	0.0261433	0.378259	0.623104	0.00661992	0.10401	0.78937
19	1.58146	0.998124	3.39267e-12	0.0242433	28.4663	1.51684	0.997631	8.62025e-12	0.0261332	0.353708	0.58635	0.00982196	0.105036	0.765735
20	1.57803	0.998103	3.54006e-12	0.0243199	29.9826	1.51574	0.997631	8.62635e-12	0.0261165	0.332263	0.552535	0.0137427	0.105715	0.743327
21	1.57489	0.998085	3.68007e-12	0.0243897	31.4979	1.51483	0.997632	8.61187e-12	0.0260952	0.313439	0.521746	0.0183067	0.106098	0.72232
22	1.57202	0.998068	3.81284e-12	0.0244534	33.0123	1.51405	0.997634	8.58232e-12	0.0260707	0.29684	0.493928	0.0234031	0.106231	0.7028
23	1.56937	0.998052	3.93856e-12	0.0245115	34.526	1.5134	0.997636	8.54197e-12	0.026044	0.282135	0.468932	0.0289033	0.106153	0.684786
24	1.56692	0.998038	4.05748e-12	0.0245646	36.0391	1.51284	0.99764	8.49409e-12	0.0260161	0.26905	0.446553	0.034676	0.105898	0.668246
25	1.56466	0.998024	4.16988e-12	0.0246132	37.5517	1.51236	0.997643	8.44117e-12	0.0259876	0.257357	0.426566	0.0405978	0.105497	0.65312
26	1.56256	0.998012	4.27606e-12	0.0246577	39.0639	1.51195	0.997647	8.38508e-12	0.0259588	0.246864	0.408737	0.0465595	0.104974	0.639326
27	1.5606	0.998	4.37634e-12	0.0246985	40.5757	1.5116	0.997651	8.32722e-12	0.0259302	0.237409	0.392844	0.0524693	0.10435	0.626773
28	1.55878	0.99799	4.47101e-12	0.0247359	42.0871	1.51128	0.997656	8.26862e-12	0.0259019	0.228858	0.378675	0.0582532	0.103645	0.615366
29	1.55708	0.99798	4.5604e-12	0.0247702	43.5983	1.51101	0.99766	8.21003e-12	0.0258742	0.221093	0.366039	0.0638546	0.102872	0.605012
30	1.55549	0.99797	4.6448e-12	0.0248017	45.1091	1.51077	0.997664	8.15202e-12	0.0258471	0.214017	0.354762	0.0692314	0.102046	0.595619
31	1.55399	0.997962	4.72449e-12	0.0248308	46.6198	1.51056	0.997668	8.09497e-12	0.0258207	0.207546	0.344688	0.0743552	0.101176	0.587102
32	1.55259	0.997954	4.79977e-12	0.0248575	48.1303	1.51037	0.997672	8.03917e-12	0.0257952	0.201607	0.335681	0.0792078	0.100273	0.57938
33	1.55127	0.997946	4.87089e-12	0.0248821	49.6406	1.5102	0.997676	7.9848e-12	0.0257704	0.196138	0.327617	0.0837803	0.0993439	0.572379
34	1.55002	0.997939	4.9381e-12	0.0249048	51.1507	1.51005	0.99768	7.932e-12	0.0257464	0.191086	0.32039	0.0880705	0.0983951	0.56603
35	1.54884	0.997932	5.00164e-12	0.0249258	52.6607	1.50992	0.997684	7.88084e-12	0.0257232	0.186404	0.313905	0.0920815	0.0974322	0.560272
36	1.54773	0.997926	5.06173e-12	0.0249451	54.1705	1.50979	0.997687	7.83137e-12	0.0257009	0.182051	0.308077	0.0958205	0.0964601	0.555046
37	1.54667	0.99792	5.11859e-12	0.024963	55.6803	1.50968	0.997691	7.7836e-12	0.0256793	0.177993	0.302832	0.0992979	0.0954826	0.550302
38	1.54567	0.997915	5.1724e-12	0.0249796	57.1899	1.50958	0.997694	7.73754e-12	0.0256585	0.174198	0.298106	0.102526	0.0945033	0.545991
39	1.54472	0.99791	5.22337e-12	0.0249949	58.6994	1.50949	0.997697	7.69315e-12	0.0256384	0.170639	0.293841	0.105518	0.0935251	0.542071
40	1.54382	0.997905	5.27166e-12	0.025009	60.2089	1.5094	0.997701	7.65043e-12	0.0256191	0.167293	0.289985	0.10829	0.0925504	0.538502

[truncated: 2 more sheets: Xi'an, Zhengzhou]
