# Supplementary material for: Multifractal scaling analyses of urban street network structure: The cases of twelve megacities in China
Source: PLoS One. 2021 Feb 18;16(2):e0246925. doi: 10.1371/journal.pone.0246925 (PMC7891711; doi:10.1371/journal.pone.0246925)
Supplement: S4 Table — This MS Excel file shows the calculated results of multifractal parameters, including generalized correlation dimension Dq, singularity exponent α(q), and local fractal dimension f(q). The goodness of fit (R2), the p-value, and the standard error of each parameter are given. The mass exponent τ(q) can be derived from Dq by Eq (3). (XLSX) [file pone.0246925.s005.xlsx]

## Sheet: Dq
	OLS			MLM
q	D(q)	Std Error	p-value	D(q)	Std Error	p-value
-40	3.14202	0.260278	2.04861e-06	3.14205	0.232803	1.63681e-41
-39	3.14041	0.25999	2.03933e-06	3.14041	0.232543	1.46762e-41
-38	3.13872	0.259687	2.02959e-06	3.13874	0.232271	1.30582e-41
-37	3.13694	0.259368	2.01936e-06	3.13694	0.231987	1.15889e-41
-36	3.13506	0.259032	2.00861e-06	3.13507	0.231685	1.01762e-41
-35	3.13308	0.258676	1.9973e-06	3.13307	0.231368	8.8943e-42
-34	3.13099	0.258301	1.98539e-06	3.13098	0.231028	7.67085e-42
-33	3.12877	0.257902	1.97281e-06	3.1288	0.230675	6.57794e-42
-32	3.12641	0.25748	1.95952e-06	3.1264	0.230297	5.59481e-42
-31	3.1239	0.257031	1.94545e-06	3.12386	0.229899	4.71873e-42
-30	3.12123	0.256552	1.93054e-06	3.12124	0.229467	3.89137e-42
-29	3.11838	0.256041	1.9147e-06	3.11838	0.229011	3.18344e-42
-28	3.11534	0.255495	1.89786e-06	3.11535	0.228514	2.54595e-42
-27	3.11207	0.25491	1.8799e-06	3.11208	0.227999	2.03298e-42
-26	3.10856	0.25428	1.86073e-06	3.10856	0.227436	1.58031e-42
-25	3.10477	0.253602	1.8402e-06	3.10476	0.226828	1.20259e-42
-24	3.10068	0.252868	1.81818e-06	3.10068	0.226173	8.92429e-43
-23	3.09624	0.252073	1.7945e-06	3.09624	0.225461	6.45041e-43
-22	3.09141	0.251209	1.76897e-06	3.09141	0.224688	4.51665e-43
-21	3.08614	0.250264	1.74137e-06	3.08611	0.223842	3.05259e-43
-20	3.08035	0.249229	1.71143e-06	3.08035	0.222917	1.97483e-43
-19	3.07398	0.248089	1.67887e-06	3.07432	0.221898	1.1925e-43
-18	3.06693	0.246828	1.64331e-06	3.06691	0.220771	7.10422e-44
-17	3.05909	0.245425	1.60435e-06	3.05907	0.219518	3.85821e-44
-16	3.0503	0.243855	1.56149e-06	3.0503	0.218111	1.92223e-44
-15	3.0404	0.242087	1.51413e-06	3.04038	0.21653	8.69803e-45
-14	3.02916	0.240081	1.46156e-06	3.02916	0.214735	3.46429e-45
-13	3.01628	0.237785	1.40291e-06	3.0163	0.212682	1.18083e-45
-12	3.00138	0.235133	1.33715e-06	3.00138	0.21031	3.30634e-46
-11	2.98396	0.232035	1.263e-06	2.98396	0.207538	7.1216e-47
-10	2.96332	0.228369	1.17891e-06	2.96333	0.20426	1.08393e-47
-9	2.93849	0.223966	1.08302e-06	2.93848	0.200323	1.02235e-48
-8	2.90806	0.218582	9.7313e-07	2.90806	0.195505	4.82048e-50
-7	2.86994	0.211853	8.46787e-07	2.86994	0.189487	8.07214e-52
-6	2.82088	0.203213	7.01668e-07	2.82088	0.18176	2.54641e-54
-5	2.75556	0.191737	5.36728e-07	2.75556	0.171495	4.28636e-58
-4	2.66472	0.175809	3.55471e-07	2.66471	0.157249	2.06537e-64
-3	2.53107	0.152362	1.74224e-07	2.53108	0.136277	5.30897e-77
-2	2.32187	0.114862	3.74631e-08	2.32187	0.102735	4.29117e-113
-1	2.03744	0.0536597	2.54136e-10	2.03744	0.0479951	0
-0.9	2.01501	0.0481056	1.16265e-10	2.01501	0.0430274	0
-0.8	1.99542	0.0433946	5.5275e-11	1.99542	0.0388136	0
-0.7	1.97859	0.0395231	2.80675e-11	1.97859	0.0353512	0
-0.6	1.96425	0.0363704	1.53232e-11	1.96425	0.0325313	0
-0.5	1.95202	0.0337729	8.91554e-12	1.95202	0.030208	0
-0.4	1.94151	0.0315812	5.44774e-12	1.94152	0.0282479	0
-0.3	1.93237	0.0296815	3.4469e-12	1.93237	0.0265481	0
-0.2	1.92431	0.0279948	2.23353e-12	1.92432	0.02504	0
-0.1	1.91709	0.0264685	1.4707e-12	1.91709	0.0236746	0
0	1.91055	0.0250683	9.79022e-13	1.91055	0.0224225	0
0.1	1.90455	0.0237718	6.56786e-13	1.90455	0.0212632	0
0.2	1.89899	0.0225645	4.43282e-13	1.89899	0.0201825	0
0.3	1.89379	0.0214372	3.00812e-13	1.89379	0.0191749	0
0.4	1.88891	0.0203839	2.05296e-13	1.88891	0.0182331	0
0.5	1.88429	0.0194012	1.41044e-13	1.88429	0.0173538	0
0.6	1.8799	0.0184871	9.76998e-14	1.8799	0.0165365	0
0.7	1.87571	0.0176407	6.83765e-14	1.87571	0.0157795	0
0.8	1.87171	0.0168617	4.84727e-14	1.87171	0.0150822	0
0.9	1.86788	0.0161502	3.49076e-14	1.86788	0.0144467	0
1	1.8642	0.0155065	2.56178e-14	1.8642	0.0138709	0
2	1.83388	0.0126155	5.60905e-15	1.83388	0.0112855	0
3	1.81176	0.013853	1.30626e-14	1.81176	0.0123919	0
4	1.79471	0.0158903	4.22036e-14	1.79471	0.0142142	0
5	1.78089	0.0176235	1.02713e-13	1.78089	0.0157632	0
6	1.76921	0.0189519	1.93543e-13	1.76921	0.016952	0
7	1.75897	0.0199629	3.07136e-13	1.75897	0.0178558	0
8	1.74974	0.0207488	4.36133e-13	1.74974	0.0185594	0
9	1.74121	0.021381	5.76439e-13	1.74121	0.0191243	0
10	1.73321	0.0219128	7.27772e-13	1.73321	0.0196004	0
11	1.72564	0.0223823	8.92793e-13	1.72564	0.0200194	0
12	1.71847	0.0228142	1.07528e-12	1.71847	0.0204063	0
13	1.71172	0.0232213	1.27804e-12	1.71172	0.02077	0
14	1.70539	0.0236069	1.50154e-12	1.7054	0.0211149	0
15	1.69951	0.0239696	1.74353e-12	1.69951	0.0214396	0
16	1.69406	0.0243064	1.99978e-12	1.69406	0.0217409	0
17	1.68904	0.0246151	2.26498e-12	1.68904	0.0220174	0
18	1.68442	0.0248948	2.53373e-12	1.68442	0.0222664	0
19	1.68017	0.025146	2.8012e-12	1.68017	0.0224921	0
20	1.67626	0.0253702	3.06344e-12	1.67626	0.0226928	0
21	1.67267	0.0255697	3.31752e-12	1.67267	0.0228711	0
22	1.66936	0.0257468	3.5614e-12	1.66936	0.0230295	0
23	1.66631	0.025904	3.79385e-12	1.66631	0.0231698	0
24	1.66349	0.0260437	4.01425e-12	1.66349	0.0232951	0
25	1.66088	0.0261679	4.22245e-12	1.66088	0.0234062	0
26	1.65846	0.0262788	4.41863e-12	1.65846	0.0235052	0
27	1.6562	0.0263779	4.60316e-12	1.6562	0.023594	0
28	1.6541	0.0264667	4.77659e-12	1.6541	0.0236726	0
29	1.65214	0.0265466	4.9395e-12	1.65214	0.0237448	0
30	1.65031	0.0266187	5.09255e-12	1.65031	0.0238093	0
31	1.64859	0.0266839	5.23635e-12	1.64859	0.0238681	0
32	1.64698	0.026743	5.37156e-12	1.64698	0.0239206	0
33	1.64546	0.0267968	5.49875e-12	1.64546	0.0239686	0
34	1.64403	0.0268459	5.6185e-12	1.64403	0.024013	0
35	1.64269	0.0268908	5.73133e-12	1.64269	0.0240527	0
36	1.64141	0.0269319	5.83775e-12	1.64141	0.0240895	0
37	1.64021	0.0269697	5.9382e-12	1.64021	0.0241232	0
38	1.63907	0.0270045	6.03311e-12	1.63907	0.0241544	0
39	1.63798	0.0270366	6.12287e-12	1.63798	0.024183	0
40	1.63695	0.0270663	6.20782e-12	1.63695	0.0242095	0

## Sheet: a(q)
	OLS			MLM
q	α(q)	Std Error	p-value	α(q)	Std Error	p-value
-40	3.20628	0.271812	2.44297e-06	3.2372	0.730933	9.47347e-06
-39	3.2063	0.271818	2.4432e-06	3.23716	0.723046	7.56584e-06
-38	3.20634	0.271824	2.44345e-06	3.23714	0.715618	6.08106e-06
-37	3.20637	0.27183	2.44371e-06	3.23711	0.707669	4.77751e-06
-36	3.2064	0.271838	2.44398e-06	3.23707	0.698542	3.58605e-06
-35	3.20644	0.271845	2.44428e-06	3.23705	0.690315	2.74238e-06
-34	3.20648	0.271853	2.44459e-06	3.23702	0.681717	2.05093e-06
-33	3.20652	0.271861	2.44492e-06	3.237	0.672889	1.50476e-06
-32	3.20657	0.27187	2.44527e-06	3.23699	0.664153	1.0944e-06
-31	3.20662	0.27188	2.44564e-06	3.23697	0.654525	7.59379e-07
-30	3.20667	0.27189	2.44603e-06	3.23697	0.645389	5.28876e-07
-29	3.20673	0.271902	2.44645e-06	3.23698	0.636637	3.68623e-07
-28	3.2068	0.271914	2.44689e-06	3.23698	0.62715	2.45084e-07
-27	3.20687	0.271927	2.44737e-06	3.237	0.617058	1.5556e-07
-26	3.20695	0.271941	2.44787e-06	3.23704	0.608007	1.015e-07
-25	3.20704	0.271956	2.44841e-06	3.23708	0.598	6.19145e-08
-24	3.20714	0.271973	2.44899e-06	3.23715	0.588835	3.85091e-08
-23	3.20725	0.271991	2.44961e-06	3.23724	0.579586	2.33114e-08
-22	3.20737	0.272012	2.45027e-06	3.23735	0.570099	1.35821e-08
-21	3.20751	0.272034	2.45097e-06	3.23749	0.560826	7.80009e-09
-20	3.20767	0.272058	2.45173e-06	3.23767	0.551387	4.30926e-09
-19	3.20785	0.272085	2.45253e-06	3.23786	0.540996	2.16388e-09
-18	3.20805	0.272115	2.45339e-06	3.23811	0.530945	1.06888e-09
-17	3.20829	0.272148	2.45431e-06	3.2384	0.520566	4.94214e-10
-16	3.20856	0.272186	2.45527e-06	3.23878	0.511695	2.45944e-10
-15	3.20888	0.272227	2.45628e-06	3.23922	0.501916	1.0915e-10
-14	3.20924	0.272273	2.45732e-06	3.2398	0.496697	6.90612e-11
-13	3.20966	0.272323	2.45836e-06	3.24057	0.497764	7.50268e-11
-12	3.21014	0.272379	2.45935e-06	3.24162	0.510636	2.17847e-10
-11	3.2107	0.272439	2.4602e-06	3.24307	0.541803	2.15457e-09
-10	3.21133	0.272501	2.46078e-06	3.24511	0.60327	7.48145e-08
-9	3.21202	0.27256	2.46082e-06	3.24778	0.695308	2.99745e-06
-8	3.21271	0.272604	2.45987e-06	3.25066	0.786194	3.55457e-05
-7	3.21326	0.272608	2.45696e-06	3.25159	0.707136	4.26045e-06
-6	3.21331	0.272511	2.44999e-06	3.37438	0.298874	1.465e-29
-5	3.21194	0.272164	2.43423e-06	3.24952	0.438626	1.27831e-13
-4	3.20656	0.271207	2.40022e-06	3.06535	0.239265	1.41357e-37
-3	3.18823	0.268768	2.34077e-06	3.18823	0.240394	3.81905e-40
-2	3.10629	0.262813	2.40634e-06	3.1063	0.235071	7.25732e-40
-1	2.51358	0.184121	7.9795e-07	2.51358	0.164683	1.34684e-52
-0.9	2.41443	0.156765	3.13922e-07	2.41443	0.140215	1.89708e-66
-0.8	2.32268	0.129163	9.37953e-08	2.32268	0.115527	6.65406e-90
-0.7	2.24255	0.104763	2.3871e-08	2.24255	0.0937028	1.40357e-126
-0.6	2.17571	0.0854407	6.06118e-09	2.17571	0.0764208	2.74698e-178
-0.5	2.12158	0.0711761	1.74021e-09	2.12158	0.0636621	1.64371e-243
-0.4	2.0783	0.0608728	5.91904e-10	2.0783	0.0544466	0
-0.3	2.04365	0.0532784	2.34371e-10	2.04365	0.0476541	0
-0.2	2.01559	0.0474261	1.03567e-10	2.01559	0.0424197	0
-0.1	1.99249	0.0426869	4.90537e-11	1.99249	0.0381807	0
0	1.97308	0.0386806	2.41656e-11	1.97309	0.0345974	0
0.1	1.95645	0.035182	1.21336e-11	1.95645	0.0314684	0
0.2	1.94192	0.0320573	6.12878e-12	1.94192	0.0286728	0
0.3	1.92902	0.0292264	3.0893e-12	1.92902	0.0261417	0
0.4	1.91739	0.0266414	1.54734e-12	1.91739	0.0238302	0
0.5	1.90679	0.0242751	7.69237e-13	1.90679	0.0217132	0
0.6	1.89703	0.0221132	3.80311e-13	1.89703	0.0197794	0
0.7	1.88798	0.0201511	1.88015e-13	1.88798	0.018024	0
0.8	1.87954	0.0183907	9.38403e-14	1.87954	0.0164502	0
0.9	1.87163	0.0168391	4.79731e-14	1.87163	0.0150614	0
1	1.8642	0.0155065	2.56178e-14	1.8642	0.0138709	0
2	1.80834	0.0138221	1.30268e-14	1.80834	0.0123645	0
3	1.77337	0.0190378	1.9693e-13	1.77337	0.0170291	0
4	1.74909	0.0222661	7.68839e-13	1.74909	0.0199164	0
5	1.73045	0.0239208	1.48512e-12	1.73045	0.0213956	0
6	1.71486	0.0248105	2.13724e-12	1.71486	0.0221919	0
7	1.70092	0.0253809	2.73537e-12	1.70092	0.0227023	0
8	1.68784	0.0258749	3.39361e-12	1.68783	0.0231382	0
9	1.67527	0.0264395	4.28015e-12	1.67527	0.0236487	0
10	1.66322	0.0271412	5.58874e-12	1.66322	0.0242766	0
11	1.65198	0.0279498	7.45827e-12	1.65198	0.0249999	0
12	1.64189	0.0287603	9.83939e-12	1.64189	0.0257245	0
13	1.63321	0.0294577	1.24281e-11	1.63321	0.0263485	0
14	1.62601	0.0299737	1.47881e-11	1.62601	0.02681	0
15	1.62019	0.0302962	1.65742e-11	1.62019	0.0270985	0
16	1.61557	0.0304505	1.7657e-11	1.61557	0.0272365	0
17	1.61195	0.0304759	1.80965e-11	1.61195	0.0272593	0
18	1.60912	0.0304121	1.80479e-11	1.60912	0.0272022	0
19	1.6069	0.0302918	1.76799e-11	1.6069	0.0270946	0
20	1.60516	0.0301401	1.71329e-11	1.60516	0.0269588	0
21	1.60378	0.0299742	1.65073e-11	1.60378	0.0268098	0
22	1.60269	0.0298058	1.5868e-11	1.60269	0.0266591	0
23	1.60181	0.0296423	1.52525e-11	1.60181	0.0265133	0
24	1.60111	0.0294876	1.46806e-11	1.60111	0.0263753	0
25	1.60053	0.0293441	1.41601e-11	1.60053	0.0262469	0
26	1.60006	0.0292123	1.36926e-11	1.60006	0.0261291	0
27	1.59968	0.0290923	1.32756e-11	1.59968	0.0260217	0
28	1.59936	0.0289835	1.29052e-11	1.59936	0.0259244	0
29	1.59909	0.0288851	1.25764e-11	1.59909	0.0258364	0
30	1.59886	0.0287962	1.22845e-11	1.59887	0.0257567	0
31	1.59868	0.0287159	1.2025e-11	1.59868	0.025685	0
32	1.59851	0.0286432	1.17935e-11	1.59851	0.0256201	0
33	1.59838	0.0285773	1.15866e-11	1.59838	0.025561	0
34	1.59826	0.0285174	1.1401e-11	1.59826	0.0255075	0
35	1.59816	0.0284629	1.12338e-11	1.59816	0.0254588	0
36	1.59807	0.0284131	1.10828e-11	1.59807	0.0254139	0
37	1.598	0.0283675	1.09457e-11	1.598	0.0253734	0
38	1.59793	0.0283256	1.0821e-11	1.59793	0.0253357	0
39	1.59787	0.0282871	1.0707e-11	1.59787	0.0253015	0
40	1.59782	0.0282514	1.06025e-11	1.59782	0.0252695	0

## Sheet: f(q)
	OLS			MLM
q	f(q)	Std Error	p-value	f(q)	Std Error	p-value
-40	0.571728	0.228153	0.0366043	0.571789	0.204072	0.00508032
-39	0.570596	0.228208	0.036923	0.570597	0.204115	0.00518246
-38	0.569423	0.22826	0.0372527	0.569423	0.204163	0.00528607
-37	0.568204	0.228307	0.037594	0.568208	0.204204	0.00539338
-36	0.566936	0.228349	0.0379478	0.566936	0.204241	0.00550633
-35	0.565616	0.228385	0.0383151	0.565615	0.204274	0.00562452
-34	0.564236	0.228415	0.0386972	0.564234	0.2043	0.00574849
-33	0.562793	0.228438	0.0390953	0.562793	0.204322	0.00587929
-32	0.561281	0.228454	0.0395112	0.56128	0.204336	0.00601712
-31	0.559692	0.22846	0.0399466	0.55969	0.204342	0.00616291
-30	0.558018	0.228458	0.0404039	0.558016	0.20434	0.00631762
-29	0.55625	0.228445	0.0408857	0.556249	0.204328	0.00648242
-28	0.554379	0.228421	0.0413951	0.554378	0.204307	0.00665867
-27	0.552394	0.228386	0.0419362	0.552392	0.204276	0.00684802
-26	0.550281	0.22834	0.0425132	0.550281	0.204233	0.00705206
-25	0.548026	0.228281	0.0431319	0.548026	0.204181	0.00727416
-24	0.545614	0.228211	0.0437986	0.545614	0.204118	0.00751682
-23	0.543027	0.228129	0.0445213	0.543026	0.204045	0.00778374
-22	0.540245	0.228037	0.0453094	0.540244	0.203963	0.00807926
-21	0.537246	0.227937	0.0461741	0.537246	0.203873	0.00840875
-20	0.534007	0.22783	0.047129	0.534003	0.20378	0.00878036
-19	0.530502	0.22772	0.04819	0.530498	0.203681	0.00919947
-18	0.526703	0.22761	0.0493755	0.5267	0.203583	0.00967735
-17	0.522581	0.227505	0.0507071	0.522579	0.203488	0.0102257
-16	0.518107	0.227409	0.0522091	0.518171	0.203397	0.0108471
-15	0.513253	0.227325	0.0539075	0.513211	0.203321	0.0115983
-14	0.507998	0.227257	0.0558289	0.507997	0.203265	0.0124478
-13	0.502331	0.227202	0.0579954	0.502332	0.203215	0.013439
-12	0.496264	0.227153	0.0604169	0.496158	0.203195	0.0146149
-11	0.489854	0.22709	0.0630741	0.489795	0.203118	0.0158924
-10	0.483243	0.226972	0.065886	0.483215	0.203024	0.0173082
-9	0.476722	0.22672	0.0686495	0.476821	0.202762	0.0186914
-8	0.470858	0.22619	0.070928	0.470858	0.20231	0.0199436
-7	0.466719	0.225118	0.0718689	0.466766	0.201334	0.0204292
-6	0.466329	0.223062	0.0699554	0.466342	0.199529	0.0194279
-5	0.473662	0.219362	0.0628606	0.473658	0.196177	0.0157594
-4	0.497317	0.213243	0.0479996	0.497323	0.19073	0.00912149
-3	0.559625	0.203962	0.0253014	0.559618	0.182429	0.00215791
-2	0.75302	0.190117	0.00417224	0.753013	0.170045	9.49703e-06
-1	1.56131	0.0917172	1.43987e-07	1.56131	0.0820347	9.20787e-81
-0.9	1.65554	0.0652956	6.27235e-09	1.65554	0.0584023	9.06555e-177
-0.8	1.73361	0.0415939	1.20964e-10	1.73361	0.0372033	0
-0.7	1.79381	0.024498	1.34805e-12	1.79381	0.0219122	0
-0.6	1.83737	0.017112	6.32359e-14	1.83737	0.015306	0
-0.5	1.86724	0.0178652	7.84375e-14	1.86724	0.0159792	0
-0.4	1.8868	0.0206277	2.27783e-13	1.8868	0.0184495	0
-0.3	1.89899	0.0228185	4.84757e-13	1.89897	0.0204089	0
-0.2	1.90605	0.0241745	7.4644e-13	1.90605	0.0216231	0
-0.1	1.90955	0.0248669	9.2175e-13	1.90955	0.0222425	0
0	1.91055	0.0250683	9.79022e-13	1.91055	0.022422	0
0.1	1.90974	0.024899	9.30585e-13	1.90974	0.0222701	0
0.2	1.90757	0.0244388	8.09009e-13	1.90757	0.0218594	0
0.3	1.90436	0.0237431	6.51008e-13	1.90436	0.0212375	0
0.4	1.9003	0.0228543	4.88184e-13	1.9003	0.0204423	0
0.5	1.89554	0.0218086	3.42555e-13	1.89554	0.0195066	0
0.6	1.89018	0.0206401	2.25637e-13	1.89018	0.0184616	0
0.7	1.8843	0.0193842	1.40045e-13	1.8843	0.0173387	0
0.8	1.87798	0.0180791	8.24069e-14	1.87798	0.0161718	0
0.9	1.87126	0.0167693	4.6479e-14	1.87126	0.0150006	0
1	1.8642	0.0155065	2.56178e-14	1.8642	0.0138706	0
2	1.7828	0.0171225	8.08678e-14	1.7828	0.0153162	0
3	1.69659	0.0326509	2.08519e-11	1.69659	0.029204	0
4	1.61225	0.0438793	3.30066e-10	1.61225	0.0392474	0
5	1.52869	0.0506294	1.57119e-09	1.52869	0.0452844	8.29991e-250
6	1.44314	0.0550836	4.83972e-09	1.44313	0.0492686	1.34512e-188
7	1.35262	0.0594536	1.47659e-08	1.35262	0.053177	1.00596e-142
8	1.25456	0.0660213	6.08818e-08	1.25456	0.0590514	3.64882e-100
9	1.14775	0.0768216	3.97421e-07	1.14775	0.0687116	1.22971e-62
10	1.03337	0.0924179	3.66595e-06	1.03337	0.0826612	7.34335e-36
11	0.915405	0.111192	3.55056e-05	0.915385	0.0994536	3.444e-20
12	0.799501	0.130257	0.000277667	0.7995	0.116506	6.77478e-12
13	0.691107	0.14699	0.00153802	0.691108	0.131472	1.46671e-07
14	0.593969	0.159912	0.00591918	0.593967	0.14303	3.28498e-05
15	0.509717	0.168694	0.0165205	0.509715	0.150885	0.000729672
16	0.438281	0.173736	0.0356598	0.438281	0.155395	0.00479586
17	0.378564	0.175744	0.0633722	0.378562	0.15719	0.0160268
18	0.329022	0.17546	0.0976252	0.329022	0.156937	0.0360359
19	0.288032	0.173547	0.135561	0.288031	0.155225	0.0635144
20	0.254097	0.170537	0.17456	0.254097	0.152533	0.0957438
21	0.225922	0.166841	0.212705	0.225922	0.149227	0.130039
22	0.202432	0.16276	0.248803	0.202437	0.145575	0.164346
23	0.18275	0.158511	0.282229	0.18275	0.141777	0.1974
24	0.16617	0.154241	0.31274	0.16617	0.137958	0.228396
25	0.152128	0.150049	0.340327	0.152128	0.134208	0.256991
26	0.140172	0.145995	0.365112	0.140172	0.130582	0.283074
27	0.129938	0.142117	0.387283	0.129938	0.127113	0.306675
28	0.121135	0.138433	0.407052	0.12114	0.123818	0.327892
29	0.113525	0.134948	0.424639	0.113525	0.120702	0.34694
30	0.106917	0.131663	0.440256	0.106918	0.117763	0.363928
31	0.101152	0.12857	0.4541	0.101168	0.114996	0.378994
32	0.0961029	0.12566	0.466357	0.0961048	0.112393	0.392509
33	0.0916611	0.122922	0.477193	0.0916538	0.109946	0.404491
34	0.087738	0.120345	0.48676	0.0877396	0.107636	0.414985
35	0.0842592	0.117917	0.495198	0.0842591	0.105469	0.424347
36	0.0811625	0.115628	0.502631	0.0811626	0.103421	0.432584
37	0.0783951	0.113467	0.509171	0.0783959	0.101488	0.439838
38	0.0759125	0.111424	0.51492	0.0759152	0.0996603	0.446215
39	0.0736767	0.109491	0.519969	0.0736768	0.0979316	0.451854
40	0.0716555	0.107658	0.524399	0.0716555	0.0962925	0.45679
